# Supplementary material for: Iron Deprivation in Synechocystis: Inference of Pathways, Non-coding RNAs, and Regulatory Elements from Comprehensive Expression Profiling
Source: G3 (Bethesda). 2012 Dec 1;2(12):1475–95. doi: 10.1534/g3.112.003863 (PMC3516471; doi:10.1534/g3.112.003863)
Supplement: Supporting Information [file supp_2.12.1475_TableS2.xls]

## Sheet: cluster_memberships
Gene ID	Description	Cluster 1	Cluster 2	Cluster 3	Cluster 4
slr0738	anthranilate synthetase alpha-subunit	0.198161	0.0761737	0.0461118	0.679553
sll1713	histidinol-phosphate aminotransferase	0.194062	0.0909147	0.0497598	0.665264
slr0966	tryptophan synthase alpha chain	0.683097	0.0129168	0.0124509	0.291535
sll0109	chorismate mutase	0.770045	0.0163124	0.0160433	0.1976
slr2130	3-dehydroquinate synthase	0.760548	0.0309186	0.038463	0.17007
sll0900	ATP phosphoribosyltransferase	0.859934	0.0083799	0.00849825	0.123187
sll1893	cyclase	0.0224576	0.0594072	0.897682	0.0204535
sll1112	3-dehydroquinate dehydratase	0.0136761	0.930306	0.0397455	0.0162721
slr2081	prephenate dehydrogenase	0.0113573	0.0289109	0.949758	0.0099738
sll1760	homoserine kinase	0.737169	0.0297837	0.0372461	0.195801
sll1688	threonine synthase	0.744741	0.0345666	0.0463896	0.174302
slr0036	aspartate aminotransferase	0.0137605	0.0274209	0.947134	0.0116843
sll0065	acetolactate synthase small subunit	0.116634	0.00937838	0.00727053	0.866717
slr0452	dihydroxyacid dehydratase	0.362166	0.0344695	0.028433	0.574932
slr1517	3-isopropylmalate dehydrogenase	0.528941	0.0129055	0.0114278	0.446726
slr2088	acetohydroxy acid synthase	0.119372	0.572288	0.117833	0.190507
sll1981	acetolactate synthase	0.0109997	0.947399	0.0279286	0.0136731
slr1022	N-acetylornithine aminotransferase	0.0826581	0.00652692	0.00505644	0.905758
sll0080	N-acetyl-gamma-glutamyl-phosphate reductase	0.107152	0.00859453	0.00667857	0.877575
slr1756	glutamate--ammonia ligase	0.372049	0.0460868	0.035223	0.546642
slr2143	L-cysteine/cystine lyase	0.275633	0.106784	0.0757089	0.541874
sll0450	cytochrome b subunit of nitric oxide reductase	0.282094	0.135559	0.0876508	0.494697
slr0288	glutamate--ammonia ligase	0.49095	0.0355215	0.0302989	0.44323
slr0585	argininosuccinate synthetase	0.602459	0.0204484	0.0182137	0.358879
sll1502	NADH-dependent glutamate synthase large subunit	0.181374	0.355136	0.113358	0.350133
sll0902	ornithine carbamoyltransferase	0.657327	0.0111229	0.0102981	0.321252
ssl0707	nitrogen regulatory protein P-II	0.70723	0.0159476	0.014879	0.261943
slr0899	cyanate lyase	0.550805	0.0839696	0.106073	0.259152
slr2079	putative glutaminase	0.685113	0.0281648	0.0316852	0.255037
slr0898	ferredoxin--nitrite reductase	0.407841	0.142548	0.203079	0.246531
slr1898	N-acetylglutamate kinase	0.80498	0.019802	0.0233218	0.151896
sll1454	ferredoxin-nitrate reductase	0.170111	0.238103	0.442309	0.149477
sll1499	ferredoxin-dependent glutamate synthase	0.219175	0.150579	0.481501	0.148746
slr0077	cysteine desulfurase	0.0415305	0.830389	0.0756492	0.0524311
slr1529	nitrogen assimilation regulatory protein	0.0611019	0.0825935	0.80783	0.0484744
ssl1911	glutamine synthetase inactivating factor IF7	0.0397518	0.745051	0.169456	0.0457407
sll1515	glutamine synthetase inactivating factor IF17	0.0358515	0.807257	0.114357	0.0425346
sll0100	N-acyl-L-amino acid amidohydrolase	0.0294378	0.10607	0.83737	0.0271229
slr1653	N-acyl-L-amino acid amidohydrolase	0.0216348	0.869693	0.0841179	0.0245538
sll0784	nitrilase	0.0246896	0.0824839	0.869576	0.023251
sll1908	D-3-phosphoglycerate dehydrogenase	0.614231	0.0131737	0.0119324	0.360663
slr1842	cysteine synthase	0.689498	0.0288086	0.0283435	0.25335
slr1165	sulfate adenylyltransferase	0.875085	0.00821135	0.00865386	0.10805
slr0676	adenylylsulfate kinase	0.891432	0.010904	0.0127309	0.0849335
slr1364	biotin synthetase	0.808384	0.012864	0.012776	0.165976
ssr0330	ferredoxin-thioredoxin reductase, variable chain	0.627569	0.0261579	0.0247466	0.321527
slr0623	thioredoxin	0.150114	0.473343	0.121142	0.255402
slr1992	glutathione peroxidase-like NADPH peroxidase	0.105436	0.150736	0.659087	0.0847414
slr1171	glutathione peroxidase-like NADPH peroxidase,glutathione peroxidase	0.0180359	0.903838	0.0565527	0.0215736
slr1269	gamma-glutamyltranspeptidase	0.00741937	0.0183498	0.967715	0.00651567
slr0118	thiamine biosynthesis protein ThiC	0.0322916	0.865131	0.0612004	0.0413774
slr1255	phytoene synthase	0.457119	0.1168	0.194139	0.231941
sll1468	beta-carotene hydroxylase	0.782847	0.0180185	0.0184269	0.180708
slr0940	zeta-carotene desaturase	0.1642	0.173065	0.531924	0.13081
slr1254	phytoene dehydrogenase (phytoene desaturase)	0.0741156	0.108288	0.757695	0.0599016
slr0088	beta-carotene ketolase	0.0320428	0.067315	0.872526	0.0281158
slr1293	similar to phytoene dehydrogenase	0.0176431	0.0568912	0.909198	0.0162676
sll0622	quinolinate synthetase	0.272646	0.151264	0.385057	0.191034
slr1706	dihydroflavonol 4-reductase	0.00972566	0.0194098	0.962644	0.00822099
slr1239	pyridine nucleotide transhydrogenase alpha subunit	0.159424	0.444098	0.11652	0.279959
slr1434	pyridine nucleotide transhydrogenase beta subunit	0.121285	0.577039	0.131348	0.170327
slr0936	nicotinate-nucleotide pyrophosphorylase	0.0453074	0.528417	0.378662	0.0476138
slr1691	glutamine-dependent NAD(+) synthetase	0.0235395	0.0711364	0.88339	0.0219346
sll1612	folylpolyglutamate synthase	0.124972	0.23544	0.526956	0.112632
slr2026	dihydropteroate synthase	0.0265461	0.117961	0.829899	0.0255938
slr0506	light-dependent NADPH-protochlorophyllide oxidoreductase	0.0757092	0.0108048	0.00764474	0.905841
slr0536	uroporphyrinogen decarboxylase	0.130755	0.00882126	0.00694331	0.85348
slr1887	porphobilinogen deaminase (hydroxymethylbilane synthase, preuroporphyrinogen synthase)	0.197967	0.0127447	0.0101017	0.779186
sll1091	geranylgeranyl hydrogenase	0.170722	0.063645	0.0359037	0.729729
sll1185	coproporphyrinogen III oxidase, aerobic (oxygen-dependent)	0.18826	0.0722526	0.0425296	0.696958
sll1184	heme oxygenase	0.209621	0.166049	0.0771633	0.547166
sll1994	porphobilinogen synthase (5-aminolevulinate dehydratase)	0.558252	0.0159953	0.0142422	0.41151
slr1030	magnesium protoporphyrin IX chelatase subunit I	0.582657	0.0212495	0.0188661	0.377228
slr0749	light-independent protochlorophyllide reductase iron protein subunit ChlL	0.569844	0.0274516	0.0276727	0.375032
sll0017	glutamate-1-semialdehyde aminomutase	0.515368	0.0599621	0.0575053	0.367164
slr1055	magnesium protoporphyrin IX chelatase subunit H	0.63419	0.0135361	0.0124736	0.3398
slr0750	light-independent protochlorophyllide reductase subunit ChlN	0.602783	0.0427499	0.0493386	0.305129
slr0772	light-independent protochlorophyllide reductase subunit ChlB	0.143437	0.491941	0.121043	0.243579
slr0525	Mg-protoporphyrin IX methyl transferase	0.780921	0.0104379	0.00991232	0.198729
slr0056	chlorophyll a synthase	0.901917	0.00533733	0.00530425	0.0874419
slr0969	precorrin methylase	0.0578229	0.088481	0.806201	0.0474947
sll0383	cobalamin biosynthesis protein M	0.0330351	0.861698	0.0610885	0.044178
sll1685	protein involved in light-induced Na+-dependent proton extrusion	0.0564634	0.0745413	0.824941	0.0440541
sll0166	a fusion protein between uroporphyrinogen-III C-methyltransferase (CobA/CorA) and uroporphyrinogen-III synthase (HemD)	0.0246142	0.0793414	0.872913	0.0231315
sll0794	cobalt-dependent transcriptional regulator	0.0231791	0.104013	0.850761	0.0220464
slr1538	cobalamin biosynthesis protein D	0.0225183	0.0390616	0.919728	0.0186918
sll1501	cobyrinic acid a,c-diamide synthase	0.00639904	0.013929	0.97419	0.00548234
sll0916	precorrin isomerase, precorrin-8X methylmutase	0.00603514	0.013185	0.975547	0.00523242
slr1368	precorrin decarbocylase	0.00494409	0.0107643	0.980015	0.00427631
sll0378	uroporphyrin-III C-methyltransferase	0.00381809	0.011042	0.981702	0.00343781
slr0636	probable cobalamin [5'-phosphate] synthase	0.00332447	0.00806154	0.985713	0.00290071
sll0868	lipoic acid synthetase	0.0050191	0.0132744	0.977215	0.00449188
slr1518	phylloquinone biosynthesis protein, probable 1,4-dihydroxy-2-naphthoic acid phytyltransferase	0.694084	0.0435145	0.0586873	0.203714
slr1300	similar to 2-octaprenyl-6-methoxyphenol hydroxylase	0.0477356	0.255459	0.648812	0.0479935
slr0492	O-succinylbenzoic acid-CoA ligase	0.0423255	0.0608487	0.863099	0.0337267
sll0603	menaquinone biosynthesis protein MenD	0.0368206	0.0563783	0.877242	0.0295595
slr1099	3-octaprenyl-4-hydroxybenzoate carboxy-lyase	0.0111533	0.0307127	0.948115	0.0100188
slr0900	molybdopterin biosynthesis MoeA protein	0.31341	0.172253	0.305023	0.209314
slr0901	molybdopterin biosynthesis protein A	0.0765567	0.133556	0.725758	0.064129
sll1536	molybdopterin biosynthesis MoeB protein	0.0360393	0.856152	0.0588011	0.0490079
slr0902	molybdenum cofactor biosynthesis protein C, fused to molybdopterin-guanine dinucleotide biosynthesis protein MobA	0.0315846	0.0992706	0.840412	0.028733
sll0250	pantothenate metabolism flavoprotein	0.0515677	0.733842	0.154202	0.0603886
sll0892	aspartate 1-decarboxylase	0.0162089	0.0304661	0.939588	0.0137373
sll1440	pyridoxamine 5'-phosphate oxidase	0.750135	0.0119569	0.011202	0.226706
sll1282	riboflavin synthase beta subunit	0.287209	0.115335	0.0689532	0.528503
sll1894	riboflavin biosynthesis protein RibA	0.0313094	0.768817	0.165219	0.0346544
sll0300	riboflavin synthase alpha chain	0.0143489	0.0465458	0.92577	0.0133352
slr1272	probable porin; major outer membrane protein	0.198872	0.0264803	0.0202646	0.754383
sll1271	probable porin; major outer membrane protein	0.460715	0.0350262	0.0316486	0.47261
slr1908	probable porin; major outer membrane protein	0.626937	0.0324864	0.0341204	0.306456
slr1841	probable porin; major outer membrane protein	0.555513	0.0647505	0.0845573	0.295179
slr1227	chloroplastic outer envelope membrane protein homolog	0.764888	0.0167682	0.0173949	0.200949
sll1550	probable porin; major outer membrane protein	0.157673	0.390441	0.279272	0.172614
slr0993	putative peptidase	0.82692	0.0165419	0.0179523	0.138586
slr0819	apolipoprotein N-acyltransferase	0.0451539	0.234377	0.676098	0.0443714
slr0495	HetI protein homolog	0.00476288	0.0144262	0.976482	0.00432919
slr0534	probable transglycosylase	0.112738	0.014095	0.0104497	0.862717
slr1656	UDP-N-acetylglucosamine--N-acetylmuramyl-(pentapeptide) pyrophosphoryl -undecaprenol N-acetylglucosamine transferase	0.230354	0.012331	0.010367	0.746948
slr0804	probable D-alanyl-D-alanine carboxypeptidase	0.230434	0.0154977	0.0122092	0.741859
slr1708	probable peptidase	0.512537	0.0175358	0.0160345	0.453893
slr0827	alanine racemase	0.626078	0.0303888	0.0301752	0.313358
slr1351	UDP-N-acetylmuramoylalanyl-D-glutamyl-2 6-diaminopimelate--D-alanyl-D-alanine ligase	0.592345	0.071062	0.116091	0.220502
slr1746	glutamate racemase	0.806277	0.0216038	0.026028	0.146092
slr0017	UDP-N-acetylglucosamine 1-carboxyvinyltransferase	0.851923	0.0154916	0.0177541	0.114831
slr1423	UDP-N-acetylmuramate-alanine ligase	0.878585	0.00954129	0.0101602	0.101713
slr0528	UDP-N-acetylmuramoylalanyl-D-glutamate--2, 6-diaminopimelate ligase	0.886509	0.00928605	0.0104383	0.0937668
slr1744	N-acetylmuramoyl-L-alanine amidase, periplasmic protein	0.92069	0.00609693	0.00671551	0.0664974
sll2010	UDP-N-acetylmuramoylalanine--D-glutamate ligase	0.0295538	0.0455336	0.900973	0.0239396
sll0016	probable membrane-bound lytic transglycosylase A	0.0264667	0.053356	0.897019	0.0231579
slr0646	probable D-alanyl-D-alanine carboxypeptidase	0.00416436	0.0117144	0.980366	0.00375505
sll1535	putative sugar transferase	0.773356	0.0243522	0.0284358	0.173856
sll1395	dTDP-6-deoxy-L-mannose-dehydrogenase	0.177554	0.178243	0.512882	0.131321
slr1424	UDP-N-acetylenolpyruvoylglucosamine reductase	0.845288	0.0178112	0.0220721	0.114829
sll0083	phosphoheptose isomerase	0.892047	0.00667402	0.00671258	0.0945659
slr0983	glucose-1-phosphate cytidylyltransferase	0.059817	0.634244	0.242202	0.0637377
slr1064	probable glycosyltransferase	0.0455466	0.624733	0.281577	0.0481429
sll1213	GDP-fucose synthetase	0.945768	0.00351624	0.00367367	0.0470418
slr1615	perosamine synthetase	0.0367762	0.755228	0.167507	0.0404889
slr0847	phosphopantetheine adenylyltransferase	0.01856	0.0361958	0.929648	0.0155959
slr0985	dTDP-4-dehydrorhamnose 3,5-epimerase	0.016376	0.04278	0.926491	0.0143531
sll1508	UDP-3-0-acyl N-acetylglcosamine deacetylase	0.0172301	0.0306575	0.937781	0.014331
slr2114	perosamine synthetase	0.00993445	0.0313047	0.949624	0.00913725
slr1933	dTDP-4-dehydrorhamnose 3,5-epimerase	0.00650445	0.0161135	0.971647	0.00573521
slr1024	fibrillin	0.0526733	0.263104	0.630923	0.0533003
sll0288	septum site-determining protein MinC	0.697717	0.027191	0.0303396	0.244752
ssl0546	septum site-determining protein MinE	0.4885	0.0990678	0.194	0.218432
sll1633	cell division protein FtsZ	0.818172	0.0152666	0.0157439	0.150817
slr1267	cell division protein FtsW	0.830818	0.0168473	0.0186761	0.133658
slr0228	cell division protein FtsH	0.177223	0.127473	0.575426	0.119879
slr1604	cell division protein FtsH	0.167066	0.126478	0.592166	0.11429
sll0289	septum site-determining protein MinD	0.907069	0.00890959	0.0102937	0.073728
slr1747	cell death suppressor protein Lls1 homolog	0.0136727	0.0434715	0.930303	0.0125525
sll0416	60 kDa chaperonin 2, GroEL2, molecular chaperone	0.175836	0.0142598	0.0116361	0.798268
sll1384	similar to DnaJ protein	0.156373	0.484282	0.133442	0.225903
sll0430	HtpG, heat shock protein 90, molecular chaperone	0.0918873	0.621555	0.171619	0.114939
sll0170	DnaK protein 2, heat shock protein 70, molecular chaperone	0.0571513	0.736099	0.136833	0.0699161
sll1514	16.6 kDa small heat shock protein, molecular chaperone	0.0356961	0.851952	0.064499	0.047853
slr0093	DnaJ protein, heat shock protein 40, molecular chaperone	0.0289027	0.863792	0.0729662	0.0343389
slr1516	superoxide dismutase	0.618222	0.0523036	0.0584992	0.270975
sll1615	thiophen and furan oxidation protein	0.00270123	0.00703243	0.987881	0.00238498
sll1814	preprotein translocase SecY subunit	0.33907	0.0167332	0.0143643	0.629833
slr0775	protein-export membrane protein SecF	0.64401	0.0463098	0.0491959	0.260484
slr1277	pilus assembly protein homologous to general secretion pathway protein D	0.766875	0.0198732	0.0222038	0.191048
slr0774	protein-export membrane protein SecD	0.806353	0.010184	0.0101551	0.173308
ssl3335	preprotein translocase SecE subunit	0.0677665	0.736943	0.107924	0.0873668
slr1377	leader peptidase I (signal peptidase I)	0.0205131	0.913402	0.0392734	0.0268111
slr0488	virulence factor MviN homolog.	0.0385331	0.069792	0.8584	0.0332752
ssl2922	similar to virulence-associated protein VapB	0.00468891	0.0120741	0.979052	0.0041847
slr1274	probable fimbrial assembly protein PilM, required for motility	0.0990033	0.0119083	0.00877357	0.880315
slr0161	twitching motility protein PilT	0.208829	0.186844	0.0818803	0.522447
slr0162	a part of pilC, pilin biogenesis protein, required for twitching motility	0.205782	0.29341	0.12776	0.373048
slr0163	a part of pilC, pilin biogenesis protein, required for twitching motility	0.212785	0.295719	0.140857	0.350639
sll1533	twitching mobility protein	0.176034	0.379546	0.123927	0.320493
sll0041	phytochrome-like photoreceptor protein for positive phototaxis; homologous to methyl-accepting chemotaxis protein	0.0576314	0.773065	0.0887717	0.0805322
slr1929	type 4 pilin-like protein	0.018439	0.918482	0.0392303	0.0238485
slr1622	soluble inorganic pyrophosphatase	0.796164	0.0117049	0.0113543	0.180776
slr1857	isoamylase	0.233829	0.0207519	0.0171446	0.728274
sll0726	phosphoglucomutase	0.730715	0.0121608	0.0116269	0.245497
sll0158	1,4-alpha-glucan branching enzyme	0.73079	0.0387651	0.0501359	0.180309
sll1356	glycogen phosphorylase	0.111562	0.594751	0.119872	0.173815
slr1943	probable glycosyltransferase	0.133429	0.153124	0.612806	0.10064
sll0945	glycogen synthase	0.916743	0.00628959	0.00689373	0.0700736
slr1176	glucose-1-phosphate adenylyltransferase	0.938317	0.00456484	0.00492306	0.0521955
sll1540	dolichyl-phosphate-mannose synthase	0.0310323	0.0893778	0.850735	0.0288546
slr0323	putative alpha-mannosidase	0.0165296	0.0628758	0.905208	0.0153869
sll1479	6-phosphogluconolactonase	0.286527	0.125473	0.0855456	0.502454
sll1070	transketolase	0.502104	0.0176975	0.0156992	0.464499
sll0807	pentose-5-phosphate-3-epimerase	0.555074	0.0232783	0.0203181	0.401329
slr1793	transaldolase	0.0191268	0.909826	0.0473005	0.0237472
slr1096	dihydrolipoamide dehydrogenase	0.735136	0.0154476	0.0149466	0.234469
slr1934	pyruvate dehydrogenase E1 component, alpha subunit	0.800741	0.0112608	0.0112949	0.176704
sll1721	pyruvate dehydrogenase E1 component, beta subunit	0.816774	0.00822386	0.00805396	0.166949
sll1841	pyruvate dehydrogenase dihydrolipoamide acetyltransferase component (E2)	0.814984	0.00951962	0.00958924	0.165907
slr1166	UDP-glucose:tetrahydrobiopterin glucosyltransferase	0.647592	0.044983	0.0574817	0.249943
slr0194	ribose 5-phosphate isomerase	0.581366	0.0733446	0.104186	0.241103
sll0045	sucrose phosphate synthase	0.23095	0.18798	0.382287	0.198783
slr1617	similar to UDP-glucose 4-epimerase	0.0609129	0.706558	0.16401	0.0685184
sll1212	GDP-mannose 4,6-dehydratase	0.926274	0.00508005	0.00533805	0.0633084
slr1078	similar to UDP-glucose 4-epimerase	0.0290919	0.807107	0.130785	0.0330163
sll0244	UDP-glucose 4-epimerase	0.0145279	0.0300311	0.942892	0.0125488
slr1289	isocitrate dehydrogenase (NADP+)	0.597921	0.0672426	0.0857902	0.249046
sll0823	probable succinate dehydrogenase iron-sulfur protein	0.62381	0.0656153	0.0919892	0.218585
slr0018	fumarase	0.011492	0.023871	0.954686	0.00995071
sll0542	acetyl-coenzyme A synthetase	0.149216	0.0421931	0.0254552	0.783136
sll0920	phosphoenolpyruvate carboxylase	0.532828	0.0447014	0.0393029	0.383168
slr0301	phosphoenolpyruvate synthase	0.0663089	0.716339	0.131124	0.0862283
sll1019	hydroxyacylglutathione hydrolase	0.055097	0.0912383	0.809011	0.0446539
sll1299	acetate kinase	0.0232059	0.0794229	0.876153	0.0212178
slr2132	phosphotransacetylase	0.00488053	0.0140954	0.976643	0.00438117
sll1831	glycolate oxidase subunit, (Fe-S)protein	0.227864	0.141882	0.0793511	0.550903
sll1077	agmatinase	0.367727	0.0594534	0.0473572	0.525463
sll1498	carbamoyl-phosphate synthase small chain	0.661383	0.032449	0.0329604	0.273208
sll0422	asparaginase	0.666147	0.0547191	0.0767256	0.202409
slr0879	glycine decarboxylase complex H-protein	0.830166	0.00874359	0.00858733	0.152503
sll0370	carbamoyl-phosphate synthase, pyrimidine-specific, large chain	0.8466	0.00722403	0.00703065	0.139146
slr0293	glycine dehydrogenase	0.17932	0.143883	0.55056	0.126237
sll0573	carbamate kinase	0.0502275	0.769681	0.116245	0.0638464
slr1705	aspartoacylase	0.0168472	0.902382	0.0610832	0.0196878
slr0884	glyceraldehyde 3-phosphate dehydrogenase 1 (NAD+)	0.246081	0.0874677	0.0569001	0.609551
sll1196	phosphofructokinase	0.212548	0.241003	0.101159	0.44529
slr1349	glucose-6-phosphate isomerase	0.665988	0.0268787	0.0252675	0.281866
sll0018	fructose-bisphosphate aldolase, class II	0.385917	0.138986	0.240861	0.234236
slr0394	phosphoglycerate kinase	0.736928	0.0350118	0.043626	0.184434
slr0752	enolase	0.812573	0.0161825	0.0178966	0.153348
slr1124	phosphoglycerate mutase	0.865407	0.00706516	0.00709985	0.120428
slr1945	2,3-bisphosphoglycerate-independent phosphoglycerate mutase	0.892417	0.00655985	0.00656565	0.0944572
sll0745	phosphofructokinase	0.0542272	0.359266	0.530084	0.0564222
slr0952	fructose-1,6-bisphosphatase	0.0247543	0.854601	0.0917844	0.0288605
sll0587	pyruvate kinase	0.00390104	0.0105141	0.9821	0.00348457
slr0054	diacylglycerol kinase	0.290072	0.0360192	0.0263787	0.64753
slr1350	acyl-lipid desaturase (delta 12)	0.357813	0.0246731	0.0200266	0.597488
slr1020	sulfolipid biosynthesis protein SqdB	0.48961	0.0137446	0.0123196	0.484326
slr2033	membrane-associated rubredoxin, essential for photosystem I assembly	0.656829	0.0242354	0.0245445	0.294391
sll0541	acyl-lipid desaturase (delta 9)	0.493025	0.0994056	0.148899	0.25867
sll1069	3-oxoacyl-[acyl-carrier-protein] synthase II	0.741065	0.0120896	0.0119601	0.234886
sll1655	similar to biotin [acetyl-CoA-carboxylase] ligase	0.126182	0.542214	0.137127	0.194477
slr0435	biotin carboxyl carrier protein of acetyl-CoA carboxylase	0.716045	0.042855	0.0594202	0.18168
sll1605	(3R)-hydroxymyristol acyl carrier protein dehydrase	0.779678	0.020837	0.0243897	0.175096
slr2023	malonyl coenzyme A-acyl carrier protein transacylase	0.838026	0.0170817	0.0193107	0.125582
slr0886	3-oxoacyl-[acyl-carrier protein] reductase	0.855963	0.0156839	0.0188561	0.109497
slr0089	gamma-tocopherol methyltransferase	0.0751242	0.702523	0.12873	0.0936226
ssl2084	acyl carrier protein	0.921392	0.00530711	0.00565804	0.0676428
slr1051	enoyl-[acyl-carrier-protein] reductase	0.924187	0.00554864	0.00593443	0.0643301
sll0262	acyl-lipid desaturase (delta 6)	0.924105	0.00574757	0.00614195	0.0640058
slr1332	beta ketoacyl-acyl carrier protein synthase	0.0421811	0.0833197	0.83926	0.0352391
slr0574	cytochrome P450	0.0100641	0.0349932	0.945611	0.00933193
sll1085	glycerol-3-phosphate dehydrogenase	0.00647525	0.020194	0.967464	0.00586707
sll1325	ATP synthase delta chain of CF(1)	0.469252	0.0171697	0.0156266	0.497952
sll1326	ATP synthase alpha chain	0.526505	0.0142419	0.0129859	0.446267
slr1330	ATP synthase epsilon chain of CF(1)	0.553865	0.0127033	0.0115121	0.42192
sll1324	ATP synthase B chain (subunit I) of CF(0)	0.597471	0.0154724	0.014561	0.372496
sll1327	ATP synthase gamma chain	0.641425	0.0119372	0.0110763	0.335562
sll1323	ATP synthase subunit b' of CF(0)	0.725404	0.0130655	0.0128545	0.248676
slr1329	ATP synthase beta subunit	0.82177	0.010078	0.00976693	0.158385
sll1322	ATP synthase A chain of CF(0)	0.857767	0.00741598	0.00749414	0.127323
ssl2615	ATP synthase C chain of CF(0)	0.863399	0.0080244	0.00830202	0.120275
sll1321	hypothetical protein	0.934314	0.00487552	0.00530501	0.0555057
sll1899	cytochrome c oxidase folding protein	0.214381	0.0214213	0.016627	0.747571
slr1136	cytochrome c oxidase subunit II	0.251029	0.161674	0.0842215	0.503075
sll0813	cytochrome c oxidase subunit II	0.823406	0.0163068	0.0178429	0.142444
sll1342	NAD(P)-dependent glyceraldehyde-3-phosphate dehydrogenase	0.53379	0.0214652	0.0188174	0.425928
slr1839	carbon dioxide concentrating mechanism protein CcmK homolog 4, putative carboxysome assembly protein	0.670616	0.018699	0.0189514	0.291733
sll1031	carbon dioxide concentrating mechanism protein CcmM, putative carboxysome structural protein	0.760938	0.0110324	0.0106587	0.217371
slr0009	ribulose bisphosphate carboxylase large subunit	0.684213	0.0491909	0.0652118	0.201384
sll1028	carbon dioxide concentrating mechanism protein CcmK	0.782248	0.0131262	0.0131718	0.191454
sll1029	carbon dioxide concentrating mechanism protein CcmK	0.786489	0.0125168	0.0124478	0.188546
slr0012	ribulose bisphosphate carboxylase small subunit	0.711352	0.0432371	0.0591602	0.186251
slr0783	triosephosphate isomerase	0.807404	0.0122241	0.0118882	0.168484
sll1030	carbon dioxide concentrating mechanism protein CcmL, putative carboxysome assembly protein	0.860727	0.0112766	0.0120103	0.115986
sll1525	phosphoribulokinase	0.943495	0.00387409	0.00409952	0.0485312
sll0934	carboxysome formation protein CcmA	0.0263095	0.891075	0.0476365	0.0349793
smr0010	cytochrome b6-f complex subunit 5	0.379941	0.0393206	0.0355944	0.545144
sml0004	cytochrome b6-f complex subunit VIII	0.458272	0.0163259	0.0139996	0.511402
smr0003	cytochrome b6-f complex subunit PetM	0.7588	0.0156855	0.0165121	0.209002
sll1317	apocytochrome f, component of cytochrome b6/f complex	0.757075	0.0203316	0.0212051	0.201388
sll1316	cytochrome b6-f complex iron-sulfur subunit (Rieske iron sulfur protein)	0.780389	0.0155592	0.0160879	0.187964
slr1185	cytochrome b6-f complex alternative iron-sulfur subunit (Rieske iron sulfur protein)	0.00874434	0.0260388	0.957337	0.00788002
slr0331	NADH dehydrogenase subunit 4 (involved in photosystem-1 cyclic electron flow)	0.15763	0.0352141	0.0234151	0.783741
sll0522	NADH dehydrogenase subunit 4L	0.315859	0.0379246	0.0304323	0.615784
slr0261	NADH dehydrogenase subunit 7	0.439957	0.0151132	0.0129774	0.531953
slr1281	NADH dehydrogenase subunit I	0.489746	0.0209128	0.0180354	0.471306
sll0520	NADH dehydrogenase subunit NdhI	0.597154	0.034477	0.031271	0.337098
sll0521	NADH dehydrogenase subunit 6	0.620528	0.0304795	0.0279086	0.321084
sll0519	NADH dehydrogenase subunit 1	0.606456	0.0407218	0.0384996	0.314323
sll1733	NADH dehydrogenase subunit 4 (involved in low CO2-inducible, high affinity CO2 uptake)	0.408188	0.129855	0.155203	0.306755
sll0223	NADH dehydrogenase subunit 2	0.667985	0.0139995	0.0128945	0.305121
sll1732	NADH dehydrogenase subunit 5 (involved in low CO2-inducible, high affinity CO2 uptake)	0.5939	0.0598767	0.0677936	0.27843
sll1484	type 2 NADH dehydrogenase	0.686711	0.0232068	0.0229897	0.267092
slr1279	NADH dehydrogenase subunit 3	0.744576	0.0140444	0.0133041	0.228075
slr1280	NADH dehydrogenase subunit NdhK	0.765192	0.0115059	0.0108391	0.212463
sll0026	NADH dehydrogenase subunit 5 (involved in constitutive, low affinity CO2 uptake)	0.843442	0.015637	0.0186702	0.122251
slr1291	NADH dehydrogenase subunit 4	0.145696	0.19965	0.537674	0.11698
slr1743	type 2 NADH dehydrogenase NdbB	0.0116541	0.0355333	0.942191	0.010622
ssl0563	photosystem I subunit VII	0.062967	0.00687293	0.00507226	0.925088
slr0737	photosystem I subunit II	0.157846	0.0106231	0.00863636	0.822895
ssr2831	photosystem I subunit IV	0.193444	0.0103065	0.00853813	0.787711
ssr0390	photosystem I reaction center subunit X	0.227645	0.0114258	0.00964703	0.751282
smr0004	photosystem I subunit VIII	0.26894	0.0133481	0.0114652	0.706247
smr0005	photosystem I subunit XII	0.297271	0.0248992	0.0213538	0.656476
sll0819	photosystem I reaction center subunit III precursor (PSI-F), plastocyanin (cyt c553) docking protein	0.337662	0.014376	0.0126257	0.635336
slr1655	photosystem I subunit XI	0.357673	0.0141406	0.0124589	0.615728
sml0008	photosystem I subunit IX	0.362891	0.0187741	0.0166976	0.601637
slr1835	P700 apoprotein subunit Ib	0.771938	0.0171431	0.0182188	0.1927
slr1834	P700 apoprotein subunit Ia	0.784701	0.0186555	0.0200232	0.17662
sll0629	alternative photosystem I reaction center subunit X	0.87828	0.00850597	0.00910143	0.104112
sll0247	iron-stress chlorophyll-binding protein, homologous to psbC (CP43)	0.0843857	0.532905	0.291008	0.0917014
sml0007	photosystem II protein Y	0.0991597	0.00958413	0.00739749	0.883859
sll1194	photosystem II 12 kDa extrinsic protein	0.158033	0.00952594	0.00775364	0.824688
sll1398	photosystem II reaction center 13 kDa protein	0.207628	0.012777	0.0103085	0.769286
ssr3451	cytochrome b559 alpha subunit	0.296308	0.0196067	0.016017	0.668068
sml0002	photosystem II PsbX protein	0.299396	0.0215507	0.0186461	0.660408
sml0001	photosystem II reaction center PsbI protein	0.401841	0.0125929	0.0109281	0.574638
smr0007	photosystem II PsbL protein	0.411301	0.0309906	0.0258942	0.531814
smr0006	cytochrome b559 b subunit	0.419711	0.0369347	0.0300379	0.513316
ssl2598	photosystem II PsbH protein	0.473245	0.01709	0.0156503	0.494015
sll0258	cytochrome c550	0.56517	0.0145084	0.0133633	0.406958
sll0427	photosystem II manganese-stabilizing polypeptide	0.596102	0.0127149	0.0118256	0.379358
slr1645	photosystem II 11 kD protein	0.633533	0.020749	0.0203982	0.32532
sll0851	photosystem II CP43 protein	0.681698	0.0146245	0.0143561	0.289321
smr0009	photosystem II PsbN protein	0.570778	0.0727265	0.115815	0.240681
sml0005	photosystem II PsbK protein	0.753784	0.0117939	0.0117027	0.22272
slr1739	photosystem II 13 kDa protein homolog	0.0201837	0.882183	0.0739138	0.0237193
slr0335	phycobilisome core-membrane linker polypeptide	0.117169	0.0150598	0.0112669	0.856504
slr1459	phycobilisome core component	0.125214	0.0234141	0.0161779	0.835194
sll0928	allophycocyanin-B	0.207385	0.0107019	0.00886539	0.773047
slr2051	phycobilisome rod-core linker polypeptide	0.212938	0.0123644	0.0103821	0.764316
sll1471	phycobilisome rod-core linker polypeptide	0.262387	0.0118151	0.0100671	0.715731
slr1986	allophycocyanin beta subunit	0.330301	0.0177845	0.0156438	0.636271
sll1578	phycocyanin alpha subunit	0.382449	0.0160875	0.0143027	0.58716
ssr3383	phycobilisome small core linker polypeptide	0.386313	0.0181961	0.0163255	0.579166
slr2067	allophycocyanin alpha subunit	0.400195	0.0157291	0.0140932	0.569983
sll1577	phycocyanin beta subunit	0.417996	0.0167254	0.0150095	0.550269
sll1580	phycobilisome rod linker polypeptide	0.605498	0.0197375	0.0193217	0.355442
sll1579	phycobilisome rod linker polypeptide	0.661581	0.016756	0.0164711	0.305192
ssl3093	phycobilisome small rod linker polypeptide	0.688243	0.0164232	0.0163613	0.278972
ssl0453	phycobilisome degradation protein NblA	0.0714899	0.101939	0.770299	0.0562719
ssl0452	phycobilisome degradation protein NblA	0.0238982	0.0594494	0.895725	0.020927
sll1051	phycocyanin alpha-subunit phycocyanobilin lyase	0.0184965	0.0350183	0.93068	0.0158055
slr1643	ferredoxin-NADP oxidoreductase	0.361337	0.0252778	0.0208658	0.59252
sll1584	ferredoxin like protein	0.205993	0.299346	0.128402	0.366259
sll1796	cytochrome c553	0.521147	0.0610234	0.0656449	0.352185
slr1828	ferredoxin, petF-like protein	0.778376	0.00885649	0.00851135	0.204256
ssl0020	ferredoxin I, essential for growth	0.718944	0.036631	0.0438715	0.200554
ssl3044	probable ferredoxin	0.222963	0.227545	0.349477	0.200015
slr0150	ferredoxin, petF-like protein	0.130798	0.528713	0.185373	0.155116
sll0248	flavodoxin	0.0626564	0.658684	0.207796	0.0708634
sll0199	plastocyanin	0.0202202	0.874059	0.0824818	0.023239
sll1852	nucleoside diphosphate kinase	0.332154	0.152176	0.299926	0.215743
sll1776	deoxyribose-phosphate aldolase	0.0162142	0.0312198	0.938933	0.0136331
slr1164	ribonucleotide reductase subunit alpha	0.302179	0.0916904	0.062727	0.543403
slr1159	glycinamide ribonucleotide synthetase	0.242529	0.132338	0.471924	0.153209
sll0901	phosphoribosylaminoimidazole carboxylase	0.80413	0.0246408	0.0315962	0.139633
sll1056	phosphoribosylformyl glycinamidine synthetase II	0.865811	0.0131329	0.0148985	0.106157
slr1123	guanylate kinase	0.098157	0.146175	0.675026	0.0806417
sll0421	adenylosuccinate lyase	0.917877	0.00660874	0.00729728	0.0682171
slr0520	phosphoribosyl formylglycinamidine synthase	0.927822	0.00415827	0.00423712	0.0637827
sll0070	phosphoribosylglycinamide formyltransferase	0.0114683	0.0246021	0.954163	0.00976617
slr1476	aspartate carbamoyltransferase	0.306132	0.0194181	0.0168932	0.657557
sll0144	uridine monophosphate kinase	0.876666	0.00980253	0.0105862	0.102945
slr0406	dihydroorotase	0.00862331	0.0253772	0.958138	0.00786197
slr1418	dihydroorotate dehydrogenase	0.00857179	0.0178341	0.96625	0.00734431
sll1631	putative cytidine and deoxycytidylate deaminase	0.00598736	0.0161462	0.972478	0.00538879
slr1234	protein kinase C inhibitor	0.227795	0.012568	0.0103636	0.749274
sll1330	two-component system response regulator OmpR subfamily	0.331384	0.0399503	0.0299638	0.598702
sll1291	two-component response regulator PatA subfamily	0.430686	0.0460573	0.0374699	0.485787
slr1860	carbon metabolisms regulatory protein IcfG	0.662866	0.0111137	0.0102788	0.315741
slr0947	response regulator for energy transfer from phycobilisomes to photosystems	0.608581	0.0573103	0.0640165	0.270092
slr1594	two-component response regulator PatA subfamily	0.33724	0.150654	0.301317	0.210789
sll1594	ndhF3 operon transcriptional regulator, LysR family protein	0.168474	0.399104	0.248796	0.183626
slr1214	two-component response regulator PatA subfamily	0.173439	0.181048	0.511246	0.134267
slr0474	two-component response regulator CheY subfamily, regulator for phytochrome 1 (Cph1)	0.0879262	0.668572	0.114565	0.128936
slr0321	GTP-binding protein ERA homolog	0.0677554	0.736672	0.10111	0.0944627
slr0473	cyanobacterial phytochrome 1, two-component sensor histidine kinase	0.0649779	0.746584	0.0970599	0.0913786
sll0039	positive phototaxis protein, two-component response regulator CheY subfamily	0.0644516	0.742522	0.105608	0.0874181
slr1285	two-component sensor histidine kinase	0.0686274	0.705086	0.139651	0.0866355
sll1408	transcriptional regulator	0.0697062	0.672012	0.175046	0.0832364
slr1489	transcriptional regulator	0.0712814	0.490091	0.363444	0.0751841
sll1286	transcriptional regulator	0.0679421	0.596483	0.262031	0.0735442
sll0594	transcriptional regulator	0.071726	0.275968	0.579273	0.0730324
sll1205	transcriptional regulator	0.0611351	0.706509	0.160383	0.0719724
sll1296	two-component hybrid sensor and regulator	0.0645719	0.475749	0.393025	0.0666547
sll2014	sugar fermentation stimulation protein	0.923171	0.00574035	0.00615768	0.0649313
sll1742	transcription antitermination protein NusG	0.0497003	0.797548	0.0905217	0.0622296
sll0567	ferric uptake regulation protein	0.0519483	0.758034	0.128057	0.0619601
sll0038	positive phototaxis protein, two-component response regulator PatA subfamily	0.0390698	0.845853	0.0614396	0.0536376
sll0043	positive phototaxis protein, homologous to chemotaxis protein CheA, two-component hybrid histidine kinase	0.0520277	0.426344	0.468714	0.052914
slr1393	phytochrome-like protein, two-component sensor histidine kinase	0.0489933	0.275549	0.626342	0.0491157
sll1879	two-component response regulator	0.0447096	0.708927	0.197813	0.0485507
slr1325	GTP pyrophosphokinase	0.0353224	0.730855	0.194772	0.0390507
sll0690	probable transcription regulator	0.0365853	0.147567	0.780235	0.0356128
slr1213	two-component response regulator AraC subfamily	0.033406	0.104274	0.830752	0.031568
sll0792	Zinc-responsive repressor ZiaR	0.028356	0.0696038	0.877417	0.0246233
slr1760	two-component response regulator	0.0254715	0.11054	0.839914	0.0240748
slr1225	serine/threonine kinase	0.0258088	0.077152	0.87386	0.0231793
slr1147	two-component sensor histidine kinase	0.0231872	0.104705	0.850062	0.0220452
sll0789	two-component response regulator OmpR subfamily	0.0217543	0.0934348	0.864009	0.0208017
sll1229	two-component hybrid sensor and regulator	0.0231884	0.0496028	0.907509	0.0196998
sll1475	a part of phytochrome-like sensor histidine kinase gene (disrupted by insertion of IS)	0.0196726	0.0359765	0.928046	0.0163046
slr0527	transcription regulator ExsB homolog	0.0176399	0.0634443	0.902691	0.0162248
sll1905	two-component hybrid sensor and regulator	0.0159864	0.0460123	0.923778	0.0142237
sll1888	two-component sensor histidine kinase	0.0114397	0.944672	0.0297301	0.014158
sll1392	transcriptional regulator	0.0142187	0.049488	0.923038	0.0132548
sll1383	probable myo-inositol-1(or 4)-monophosphatase	0.0105244	0.950169	0.026397	0.0129099
sll1672	two-component hybrid sensor and regulator	0.0132815	0.0387692	0.935973	0.0119764
slr1983	two-component hybrid sensor and regulator	0.0122301	0.0444711	0.931965	0.0113339
sll1228	two-component hybrid sensor and regulator	0.0121262	0.0444451	0.93218	0.0112489
sll0776	serine/threonine kinase	0.00864605	0.0232995	0.96042	0.00763463
slr0895	transcriptional regulator	0.00657677	0.0209211	0.966503	0.0059996
sll1544	two-component response regulator NarL subfamily	0.00499613	0.0120618	0.978529	0.004413
slr1759	two-component hybrid sensor and regulator	0.0048153	0.0103186	0.980732	0.00413393
slr0210	two-component sensor histidine kinase	0.00442478	0.013197	0.978389	0.00398955
slr1245	transcriptional regulator	0.00326615	0.00905946	0.984755	0.00291927
slr1037	two-component response regulator CheY subfamily	0.00276279	0.00761127	0.987162	0.00246352
sll0569	RecA gene product	0.303943	0.0180032	0.0144927	0.663561
slr0448	DNA repair protein RadA	0.447153	0.114252	0.191582	0.247013
slr0920	mutator MutT protein	0.129945	0.534571	0.126419	0.209065
sll1537	similar to mutator MutT protein	0.254665	0.132364	0.453515	0.159456
sll2005	DNA gyrase B subunit [Contains: Ssp gyrB intein]	0.841009	0.0151469	0.0167983	0.127046
slr0020	DNA recombinase	0.069636	0.556547	0.29865	0.0751669
sll0709	putative endonuclease	0.0497221	0.373316	0.527202	0.0497596
slr0790	similar to ultraviolet light resistance protein B	0.044386	0.191631	0.720135	0.0438487
sll1209	DNA ligase	0.0372	0.099449	0.828771	0.0345799
sll1045	mutator MutT protein	0.0403157	0.0776949	0.848441	0.0335481
sll1868	DNA primase	0.0311916	0.163597	0.775032	0.0301788
slr0833	replicative DNA helicase [Contains: Ssp dnaB intein]	0.0172485	0.0679026	0.898707	0.0161415
sll0887	putative modulator of DNA gyrase; PmbA homolog	0.0128715	0.936268	0.0354372	0.0154237
sll1165	DNA mismatch repair protein	0.0109218	0.0240714	0.955666	0.00934069
sll0865	excinuclease ABC subunit C	0.00847553	0.0229973	0.961026	0.00750129
sll0876	Holliday junction DNA helicase RuvA	0.00761283	0.0206984	0.964815	0.00687414
slr1822	endonuclease III	0.00718645	0.0158853	0.970698	0.00622996
sll1277	RecF protein	0.00596684	0.0158063	0.972961	0.00526592
slr1646	ribonuclease III	0.817779	0.0199773	0.0246703	0.137573
ssr1600	similar to anti-sigma f factor antagonist	0.18559	0.013842	0.011114	0.789454
slr1856	phosphoprotein substrate of icfG gene cluster	0.380833	0.0308598	0.0278723	0.560435
sll1689	group2 RNA polymerase sigma factor SigE	0.329788	0.0738154	0.0549215	0.541475
slr1545	RNA polymerase ECF-type (group 3) sigma-E factor	0.641784	0.04672	0.0570443	0.254452
slr1859	anti-sigma f factor antagonist	0.761177	0.0111121	0.0104346	0.217276
sll0306	RNA polymerase group 2 sigma factor	0.0958334	0.625316	0.150579	0.128271
slr1564	group 3 RNA polymerase sigma factor	0.0667805	0.746246	0.0920342	0.0949396
sll1787	RNA polymerase beta subunit	0.0731658	0.70419	0.135386	0.087258
slr1912	putative PP2C-type protein phosphatase	0.90927	0.00484559	0.00484435	0.0810402
sll1789	RNA polymerase beta prime subunit	0.0462983	0.792708	0.105003	0.0559906
slr0083	RNA helicase Light	0.0587986	0.171564	0.717049	0.0525881
sll2012	group2 RNA polymerase sigma factor SigD	0.0654194	0.0828682	0.801095	0.0506171
sll0184	group2 RNA polymerase sigma factor SigC	0.024598	0.848456	0.0992425	0.0277038
slr1808	transfer RNA-Gln reductase	0.0771246	0.00836624	0.006166	0.908343
sll1198	tRNA (guanine-N1)-methyltransferase	0.124956	0.0293077	0.0186362	0.8271
slr0877	glutamyl-tRNA(Gln) amidotransferase subunit A	0.189095	0.017502	0.0135776	0.779825
sll1553	phenylalanyl-tRNA synthetase	0.328672	0.0156885	0.0129408	0.642699
slr0922	peptidyl-tRNA hydrolase	0.221731	0.116169	0.0632653	0.598834
sll0927	S-adenosylmethionine synthetase	0.682834	0.0490018	0.0700131	0.198151
slr1884	tryptophanyl-tRNA synthetase	0.320282	0.133387	0.358752	0.187579
slr1720	aspartyl-tRNA synthetase	0.864714	0.0101558	0.0106063	0.114524
slr0220	glycyl-tRNA synthetase beta chain	0.898361	0.00765081	0.00811023	0.0858776
slr0958	cysteinyl-tRNA synthetase	0.0384406	0.0620391	0.868494	0.0310266
ssr1720	similar to tyrosyl tRNA synthetase	0.0108376	0.0300594	0.949251	0.0098525
slr0457	tRNA pseudouridine synthase B	0.00965064	0.0256822	0.955956	0.00871073
sll0817	tRNA delta-2-isopentenylpyrophosphate (IPP) transferase	0.00446936	0.0106454	0.980953	0.00393254
slr1204	protease	0.223637	0.177542	0.0782158	0.520605
slr0156	ClpB protein	0.442057	0.0210624	0.017673	0.519208
sll0195	probable ATP-dependent protease	0.16661	0.26434	0.408945	0.160105
slr0542	ATP-dependent protease ClpP	0.0641813	0.757174	0.0871643	0.0914808
slr1751	periplasmic carboxyl-terminal protease	0.0373971	0.81537	0.100864	0.0463689
slr0165	ATP-dependent Clp protease proteolytic subunit	0.0311775	0.870277	0.0584561	0.0400895
sll0055	processing protease	0.0282634	0.129225	0.815662	0.0268498
sll1427	protease	0.014756	0.923471	0.0438967	0.0178766
sll0020	ATP-dependent Clp protease ATPase subunit	0.0131546	0.937998	0.0323195	0.0165275
sll1712	DNA binding protein HU	0.150785	0.0155133	0.0118313	0.821871
slr0193	RNA-binding protein	0.413615	0.128257	0.212093	0.246034
sll0517	putative RNA binding protein	0.0789182	0.612165	0.222284	0.0866325
slr1894	probable DNA-binding stress protein	0.0170419	0.912788	0.0498977	0.0202719
slr1251	peptidyl-prolyl cis-trans isomerase	0.431868	0.0225174	0.0188602	0.526755
slr0974	initiation factor IF-3	0.247125	0.182876	0.0873106	0.482688
slr1463	elongation factor EF-G	0.498615	0.0579827	0.0531156	0.390287
sll0408	peptidyl-prolyl cis-trans isomerase	0.586361	0.0183513	0.0177182	0.37757
sll1261	elongation factor TS	0.654683	0.0142658	0.0129378	0.318113
slr1105	GTP-binding protein TypA/BipA homolog	0.103133	0.152451	0.660082	0.0843339
slr0434	elongation factor P	0.910745	0.00498431	0.00501195	0.0792588
sll0830	elongation factor EF-G	0.0567445	0.617054	0.263376	0.0628257
sll1394	peptide methionine sulfoxide reductase	0.0319621	0.073337	0.866527	0.0281743
slr1549	polypeptide deformylase	0.0161445	0.929801	0.0334136	0.0206409
slr0918	methionine aminopeptidase	0.0119225	0.935396	0.0384761	0.0142052
slr1435	PmbA protein homolog	0.00806389	0.0181295	0.966876	0.00693021
sll1824	50S ribosomal protein L25	0.118531	0.0112598	0.00840504	0.861804
ssr1399	30S ribosomal protein S18	0.129359	0.00851117	0.00676937	0.855361
ssr1604	50S ribosomal protein L28	0.14358	0.0207533	0.0150424	0.820624
smr0011	50S ribosomal protein L34	0.299226	0.0385489	0.0286738	0.633552
ssl3436	50S ribosomal protein L29	0.369492	0.0199397	0.0167075	0.593861
sll1804	30S ribosomal protein S3	0.386974	0.0256983	0.0219111	0.565416
sll1811	50S ribosomal protein L18	0.514809	0.0186377	0.0166422	0.449911
sll1803	50S ribosomal protein L22	0.50816	0.0359893	0.0331641	0.422686
sll1805	50S ribosomal protein L16	0.540237	0.0228492	0.0207877	0.416126
sll1806	50S ribosomal protein L14	0.601698	0.0200891	0.0181767	0.360037
sll1260	30S ribosomal protein S2	0.623554	0.01163	0.0105634	0.354252
sll1744	50S ribosomal protein L1	0.206986	0.344296	0.122684	0.326035
sll1807	50S ribosomal protein L24	0.617613	0.0329253	0.0307062	0.318755
sll1813	50S ribosomal protein L15	0.655094	0.0181872	0.0169261	0.309793
ssl3437	30S ribosomal protein S17	0.67526	0.0196817	0.0185948	0.286464
sll1802	50S ribosomal protein L2	0.587557	0.0613637	0.0695188	0.28156
ssl3432	30S ribosomal protein S19	0.598655	0.0559606	0.0652047	0.280179
sll1745	50S ribosomal protein L10	0.644668	0.0409645	0.0448672	0.269501
sll1746	50S ribosomal protein L12	0.673937	0.0281928	0.0285374	0.269333
sll1799	50S ribosomal protein L3	0.614329	0.0544062	0.0621879	0.269076
sll1808	50S ribosomal protein L5	0.691615	0.0214812	0.0206226	0.266281
sll1809	30S ribosomal protein S8	0.679353	0.0284721	0.028339	0.263836
sll1801	50S ribosomal protein L23	0.601443	0.0614477	0.0767078	0.260401
sll1800	50S ribosomal protein L4	0.621368	0.0554692	0.0652244	0.257938
sll1810	50S ribosomal protein L6	0.705216	0.0215162	0.021001	0.252267
sll1812	30S ribosomal protein S5	0.716103	0.021983	0.0216749	0.240239
sll1743	50S ribosomal protein L11	0.159521	0.478996	0.138148	0.223336
ssr1736	50S ribosomal protein L32	0.839798	0.00709502	0.00688499	0.146222
sll1967	probable RNA methyltransferase	0.0521688	0.471222	0.423137	0.053473
slr0361	probable ribosomal large subunit pseudouridine synthase B	0.0527048	0.11868	0.783151	0.0454645
slr0808	16S rRNA processing protein RimM homolog	0.036053	0.149901	0.778975	0.0350714
sll0834	low affinity sulfate transporter	0.180201	0.0362624	0.0250608	0.758476
sll1762	periplasmic protein, putative polar amino acid transport system substrate-binding protein	0.166148	0.0529166	0.0322904	0.748645
slr0677	biopolymer transport ExbB like protein	0.272412	0.017083	0.0141477	0.696357
slr2057	water channel protein	0.470299	0.0143329	0.0128206	0.502548
sll1927	ABC transporter ATP-binding protein	0.217229	0.217807	0.0876733	0.477291
sll0680	phosphate-binding periplasmic protein precursor (PBP)	0.385582	0.0939826	0.0704244	0.450011
sll1017	ammonium/methylammonium permease	0.460237	0.0508651	0.0459814	0.442917
sll0771	glucose transport protein	0.533159	0.0141107	0.012514	0.440217
sll0536	probable potassium channel protein	0.592089	0.046648	0.0448126	0.316451
slr0681	probable sodium/calcium exchanger protein	0.166882	0.413986	0.134913	0.28422
sll0108	ammonium/methylammonium permease	0.70773	0.0135821	0.0125877	0.266101
slr1200	urea transport system permease protein	0.679584	0.0290241	0.0284243	0.262967
slr0369	RND multidrug efflux transporter	0.6939	0.0312813	0.0344074	0.240411
sll1103	integral membrane protein (large) of a TRAP-type permease that mediates sodium-dependent glutamate transport GtrB	0.55361	0.0780569	0.128154	0.240179
sll1451	nitrate/nitrite transport system permease protein	0.45019	0.122126	0.188235	0.239449
sll0224	amino-acid ABC transporter binding protein	0.655985	0.0478312	0.0611798	0.235004
slr0949	Integral membrane protein of the ABC-type Nat permease for neutral amino acids NatD	0.728706	0.0190242	0.0200169	0.232253
slr1727	Na+/H+ antiporter	0.68116	0.041129	0.0526192	0.225092
sll1453	nitrate/nitrite transport system ATP-binding protein	0.212213	0.297466	0.274035	0.216286
slr1201	urea transport system permease protein	0.695963	0.0415917	0.050456	0.21199
sll1406	ferrichrome-iron receptor	0.173865	0.394723	0.224841	0.206571
sll1450	nitrate/nitrite transport system substrate-binding protein	0.333287	0.150648	0.312974	0.203091
sll0064	periplasmic protein, putative polar amino acid transport system substrate-binding protein	0.758632	0.0238782	0.0283127	0.189177
sll1102	integral membrane protein (small) of a TRAP-type permease that mediates sodium-dependent glutamate transport GtrA	0.753285	0.0278538	0.0333144	0.185546
sll1452	nitrate/nitrite transport system ATP-binding protein	0.240024	0.163894	0.432278	0.163804
slr0559	periplasmic binding protein of ABC transporter for natural amino acids	0.794466	0.0211727	0.0239189	0.160442
sll1270	periplasmic substrate-binding and integral membrane protein of the ABC-type Bgt permease for basic amino acids and glutamine BgtB	0.821053	0.0124819	0.0123687	0.154096
sll1180	toxin secretion ABC transporter ATP-binding protein	0.834614	0.00772654	0.00758263	0.150077
sll0759	ABC transporter ATP-binding protein	0.168129	0.166777	0.536307	0.128786
slr1318	iron(III) dicitrate transport system ATP-binding protein	0.111711	0.506804	0.254052	0.127433
slr0875	large-conductance mechanosensitive channel	0.847758	0.0140205	0.0163118	0.12191
slr0447	periplasmic protein, ABC-type urea transport system substrate-binding protein	0.85322	0.0135984	0.0148455	0.118337
sll1405	biopolymer transport ExbD protein homolog	0.0940182	0.58237	0.214011	0.109601
slr1319	iron(III) dicitrate transport system substrate-binding protein	0.0933873	0.560361	0.239943	0.106308
sll1404	biopolymer transport ExbB protein homolog	0.0904473	0.59942	0.204899	0.105234
sll0556	Na+/H+ antiporter	0.0882621	0.645365	0.162757	0.103617
slr1316	ABC-type iron(III) dicitrate transport system permease protein	0.0891069	0.561756	0.247929	0.101208
slr0513	iron transport system substrate-binding protein, periplasmic protein	0.077208	0.657726	0.171156	0.0939096
slr1317	ABC-type iron(III) dicitrate transport system permease protein	0.0797434	0.547882	0.284076	0.0882982
slr0982	probable polysaccharide ABC transporter ATP binding subunit	0.0737236	0.659927	0.183867	0.082483
sll0689	Na+/H+ antiporter	0.90614	0.00686779	0.00713938	0.0798527
slr1392	ferrous iron transport protein B	0.0669139	0.687289	0.166804	0.0789929
slr1490	ferrichrome-iron receptor	0.0738992	0.522754	0.324813	0.0785336
slr0075	ABC transporter ATP-binding protein	0.0641794	0.735024	0.124327	0.0764692
slr1455	sulfate transport system ATP-binding protein	0.095905	0.127687	0.701839	0.0745697
sll0374	urea transport system ATP-binding protein	0.910968	0.00715206	0.00768997	0.0741901
slr0074	ABC transporter subunit	0.0572897	0.765176	0.104131	0.0734026
slr1229	sulfate permease	0.0671031	0.304419	0.564369	0.0641084
sll1206	ferric aerobactin receptor, FhuA homolog	0.0566586	0.683491	0.195764	0.0640869
slr1488	multidrug resistance family ABC transporter	0.0484164	0.747503	0.148036	0.0560454
slr2107	probable polysaccharide ABC transporter permease protein	0.0498765	0.72719	0.16798	0.0549536
slr1295	iron transport system substrate-binding protein	0.0441848	0.789442	0.113396	0.0529769
sll1864	probable chloride channel protein	0.0417627	0.727527	0.182815	0.0478949
slr2108	probable polysaccharide ABC transporter ATP binding subunit	0.050058	0.191871	0.711496	0.0465743
slr0747	glucosylglycerol transport system ATP-binding protein	0.0514554	0.106421	0.798722	0.0434022
slr1729	potassium-transporting P-type ATPase B chain	0.0530649	0.0690245	0.836102	0.0418083
slr0544	ATP-binding protein of ABC transporter	0.0346903	0.785112	0.139914	0.0402839
sll1481	ABC-transporter membrane fusion protein	0.0392773	0.21209	0.709528	0.0391049
slr1250	phosphate transport ATP-binding protein PstB homolog	0.047349	0.0730555	0.841688	0.0379073
slr0822	cation-transporting P-type ATPase PacL	0.0314414	0.824776	0.106441	0.0373409
slr1145	Monocomponent sodium-dependent glutamate permease GltS	0.0360854	0.149782	0.778965	0.0351681
sll0385	ATP-binding protein of ABC transporter	0.0298239	0.807188	0.128868	0.0341195
sll1878	iron(III)-transport ATP-binding protein	0.0275961	0.855893	0.0842683	0.032243
slr0040	bicarbonate transport system substrate-binding protein	0.0327585	0.0508791	0.889928	0.0264347
sll1001	ATP-binding protein of ABC transporter	0.0302144	0.0520599	0.892734	0.0249916
sll0684	phosphate transport ATP-binding protein PstB homolog	0.0264149	0.0723591	0.877557	0.0236694
slr0529	glucosylglycerol transport system substrate-binding protein	0.0271747	0.0540572	0.895997	0.0227709
sll0640	probable sodium/sulfate symporter	0.0243329	0.0550371	0.898897	0.0217327
sll0182	ABC transporter ATP-binding protein	0.0221446	0.0914745	0.865608	0.0207727
slr0324	probable oligopeptides ABC transporter permease protein	0.0172622	0.897796	0.0651232	0.0198186
sll1598	Mn transporter MntC	0.0206955	0.0846264	0.875273	0.0194047
slr2077	probable ABC transporter, periplasmic binding protein	0.0231786	0.0441461	0.913335	0.01934
slr1216	Mg2+ transport protein	0.0234051	0.041965	0.915329	0.0193009
sll1409	ferrichrome-iron receptor	0.0214044	0.0614311	0.898012	0.0191523
slr1452	sulfate transport system substrate-binding protein	0.022342	0.0388711	0.920405	0.0183819
sll0484	ATP-binding protein of ABC transporter	0.0189827	0.0541917	0.909965	0.0168607
slr0753	probable transport protein	0.0191857	0.0385025	0.92619	0.0161221
sll0681	phosphate transport system permease protein PstC homolog	0.0161297	0.0474716	0.921674	0.0147247
sll0912	ABC transporter ATP binding protein	0.0161725	0.0410995	0.928607	0.0141207
ssl3127	similar to permease protein of ABC transporter	0.0159098	0.0289832	0.941708	0.0133987
sll1600	manganese transport system membrane protein MntB	0.0139669	0.032911	0.941035	0.0120875
sll1276	ATP-binding protein of ABC transporter	0.0124946	0.0442265	0.931694	0.0115847
slr0415	Na+/H+ antiporter	0.0104618	0.0281509	0.951929	0.00945802
sll0142	probable cation efflux system protein	0.0107122	0.0231469	0.956796	0.00934463
sll1104	periplasmic substrate-binding protein of a TRAP-type permease that mediates sodium-dependent glutamate transport GtrC	0.0103896	0.0234528	0.957239	0.00891907
slr2131	RND multidrug efflux transporter	0.0101823	0.0215897	0.959563	0.00866495
slr1491	iron(III) dicitrate transport system substrate-binding protein	0.00780644	0.0240219	0.961105	0.00706695
slr0615	ATP-binding protein of ABC transporter	0.00652471	0.0197727	0.967753	0.00595007
slr2043	zinc transport system substrate-binding protein	0.00642369	0.0142985	0.973739	0.00553912
sll1482	ABC transporter permease protein	0.00574802	0.0181506	0.970862	0.00523939
slr1113	ATP-binding protein of ABC transporter	0.00566349	0.0178323	0.971351	0.00515326
sll1082	ABC transport system ATP-binding protein	0.00441579	0.0130119	0.978575	0.00399738
sll0537	ammonium/methylammonium permease	0.00375368	0.0099554	0.982932	0.00335846
slr0530	glucosylglycerol transport system permease protein	0.00342535	0.00843298	0.985147	0.00299511
slr1248	phosphate transport system permease protein PstC homolog	0.00179861	0.004635	0.991973	0.001593
Spacer37-1-x	NA	0.159976	0.0299552	0.020212	0.789857
Spacer34-1-x	NA	0.175835	0.0356057	0.0234398	0.765119
Spacer20-1-x	NA	0.164495	0.045664	0.0285171	0.761324
Spacer27-1-x	NA	0.206059	0.0350618	0.0243692	0.734511
Spacer28-1-x	NA	0.229658	0.0303159	0.0223669	0.71766
Spacer43-1-x	NA	0.199198	0.0535482	0.0342926	0.712961
Spacer44-1-x	NA	0.242417	0.0352208	0.0263643	0.695998
Spacer23-1-x	NA	0.195777	0.0715622	0.0411164	0.691544
Spacer36-1-x	NA	0.220171	0.0551122	0.0350999	0.689617
Spacer26-1-x	NA	0.23119	0.0730543	0.0451634	0.650592
Spacer32-1-x	NA	0.211917	0.0988312	0.0545536	0.634698
Spacer11-1-x	NA	0.20545	0.109765	0.0560888	0.628696
Spacer14-0-x	NA	0.211376	0.134052	0.0656399	0.588932
Spacer15-1-x	NA	0.231143	0.125321	0.0643703	0.579165
Spacer14-1-x	NA	0.219701	0.152419	0.0715392	0.556341
Spacer13-0-x	NA	0.217612	0.239994	0.0952545	0.44714
Leader-1-x	NA	0.210707	0.25327	0.0952497	0.440774
Spacer6-1-x	NA	0.185784	0.362594	0.112965	0.338657
Spacer5-1-x	NA	0.170226	0.414118	0.115115	0.300542
Spacer8-1-x	NA	0.172271	0.427855	0.122186	0.277688
Spacer8-0-x	NA	0.519121	0.0974189	0.12761	0.255851
Spacer12-1-x	NA	0.151152	0.476393	0.121557	0.250898
Spacer4-1-x	NA	0.219179	0.348394	0.192321	0.240106
E1A_r60_a104	NA	0.153171	0.455088	0.162887	0.228854
Spacer17-1-x	NA	0.129859	0.541846	0.115759	0.212536
Spacer10-1-x	NA	0.0976676	0.652472	0.104475	0.145385
Spacer17-2-x	NA	0.149362	0.153234	0.587285	0.110119
Spacer2-1-x	NA	0.0669122	0.747039	0.0933575	0.0926914
Spacer7-1-x	NA	0.0621727	0.762827	0.0871778	0.0878228
Spacer27-2-x	NA	0.074032	0.535187	0.311682	0.0790989
Spacer18-2-x	NA	0.0829055	0.304119	0.535086	0.0778899
Spacer19-1-x	NA	0.0503469	0.802399	0.0810319	0.0662219
Spacer14-2-x	NA	0.0590658	0.27292	0.611063	0.0569504
Spacer4-2-x	NA	0.0529476	0.487428	0.404213	0.0554117
Spacer10-2-x	NA	0.0521545	0.428233	0.466159	0.0534536
Spacer8-2-x	NA	0.0534132	0.35526	0.537951	0.0533757
Spacer20-2-x	NA	0.040123	0.75944	0.154277	0.0461591
Spacer11-2-x	NA	0.0529636	0.113893	0.788207	0.0449366
Spacer13-2-x	NA	0.0496825	0.132423	0.774191	0.0437042
Spacer15-2-x	NA	0.0447735	0.109725	0.806693	0.0388087
Spacer35-0-x	NA	0.0354784	0.0554417	0.880449	0.0286313
ETG05_66023	NA	0.00778417	0.0250886	0.960023	0.00710436
ETG05_36762	NA	0.00381113	0.00953149	0.983305	0.00335213
slr2002	cyanophycin synthetase	0.429858	0.0961435	0.0794772	0.394521
sll1677	similar to spore maturation protein B	0.709677	0.0382407	0.0479029	0.204179
sll1283	similar to stage II sporulation protein D	0.747319	0.0329406	0.0443052	0.175435
sll0947	light repressed protein A homolog	0.107286	0.609009	0.117276	0.166429
ssr1169	stress induced hydrophobic peptide homolog	0.0877843	0.681295	0.104661	0.12626
ssl2542	high light-inducible polypeptide HliA, CAB/ELIP/HLIP superfamily	0.0161318	0.037805	0.931959	0.0141042
ssr2595	high light-inducible polypeptide HliB, CAB/ELIP/HLIP superfamily	0.00838875	0.0174398	0.966982	0.00718963
slr1719	DrgA protein homolog	0.173497	0.0137836	0.0105781	0.802141
slr1198	antioxidant protein	0.134385	0.523877	0.121738	0.22
sll0210	bacitracin resistance protein	0.0739279	0.108521	0.75524	0.0623112
sll1154	putative antibiotic efflux protein	0.0342593	0.17703	0.755678	0.0330323
sll0086	putative arsenical pump-driving ATPase	0.0350605	0.0905513	0.842916	0.0314726
ssl2250	bacterioferritin-associated ferredoxin	0.0214507	0.885367	0.0677419	0.0254409
slr0946	arsenate reductase	0.00574324	0.0123564	0.97694	0.00496003
slr0580	aluminum resistance protein homolog	0.00371643	0.0101629	0.982818	0.00330305
slr1764	similar to tellurium resistance protein TerE	0.00278385	0.00719712	0.98755	0.00246864
slr1849	probable mercuric reductase	0.00255783	0.00705811	0.988095	0.00228874
slr1761	FKBP-type peptidyl-prolyl cis-trans isomerase, periplasmic protein	0.12869	0.00856285	0.00675688	0.855991
slr1853	carboxymuconolactone decarboxylase	0.186256	0.0131248	0.0108303	0.789788
sll0222	putative purple acid phosphatase	0.297703	0.0125941	0.0107145	0.678988
sll1758	MrsA protein homolog	0.337816	0.0412943	0.0343277	0.586562
slr1626	dihydroneopterin aldolase	0.373746	0.0273887	0.0224161	0.576449
sll1020	probable glycosyltransferase	0.417898	0.0150624	0.0135333	0.553507
slr1205	similar to chlorobenzene dioxygenase, ferredoxin component	0.521477	0.0121203	0.0108469	0.455556
sll1621	AhpC/TSA family protein	0.26159	0.188019	0.0962403	0.454151
slr1916	probable esterase	0.201982	0.29201	0.10958	0.396428
slr2094	fructose-1,6-/sedoheptulose-1,7-bisphosphatase	0.570323	0.022893	0.0210703	0.385714
slr0665	aconitate hydratase	0.547594	0.0754232	0.0821132	0.294869
sll1308	probable oxidoreductase	0.661188	0.022329	0.0218495	0.294634
slr2097	cyanoglobin	0.497756	0.0949257	0.117962	0.289357
sll1534	probable glycosyltransferase	0.157365	0.445159	0.132403	0.265073
slr0007	probable sugar-phosphate nucleotidyltransferase	0.633526	0.0534303	0.0638778	0.249166
sll1032	carbon dioxide concentrating mechanism protein CcmN, putative carboxysome assembly protein	0.706348	0.032699	0.0389746	0.221978
sll0576	putative sugar-nucleotide epimerase/dehydratease	0.707268	0.0368623	0.0452325	0.210638
sll1489	circadian phase modifier CpmA homolog	0.776269	0.014408	0.0148908	0.194432
slr1508	probable glycosyltransferase	0.791819	0.0128111	0.0129706	0.182399
sll0217	flavoprotein	0.236513	0.173512	0.424503	0.165473
slr0338	probable oxidoreductase	0.818267	0.0142798	0.0145637	0.152889
slr1763	probable methyltransferase	0.811672	0.0213128	0.0248536	0.142161
sll1407	probable methyltransferase	0.107922	0.547535	0.216158	0.128386
slr1302	protein involved in constitutive low affinity CO2 uptake	0.113026	0.412562	0.353181	0.121232
sll0480	probable aminotransferase	0.879576	0.0087611	0.00907299	0.10259
sll1284	esterase	0.882652	0.00978153	0.0110481	0.0965181
sll0818	tetrapyrrole methylase family protein	0.0716819	0.355203	0.500759	0.072356
sll1786	putative deoxyribonuclease, tatD homolog	0.061532	0.73142	0.135615	0.071433
slr1065	probable glycosyltransferase	0.062638	0.633908	0.236614	0.0668392
slr0537	putative sugar kinase	0.922299	0.00628051	0.00693409	0.0644859
slr0757	circadian clock protein KaiB homolog	0.0684012	0.200158	0.66952	0.0619202
slr2123	similar to D-3-phosphoglycerate dehydrogenase	0.052799	0.7575	0.128878	0.0608222
slr1063	probable glycosyltransferase	0.0545727	0.587621	0.300785	0.057022
sll1297	probable dioxygenase, Rieske iron-sulfur component	0.0564606	0.226859	0.660352	0.0563281
slr1974	GTP binding protein	0.0490495	0.634798	0.264243	0.0519096
sll0990	glutathione-dependent formaldehyde dehydrogenase	0.041193	0.82519	0.0823497	0.0512678
sll0992	putative esterase	0.0387086	0.829374	0.0840084	0.0479087
slr0679	sun protein	0.0409102	0.234157	0.68463	0.0403029
slr1639	SsrA-binding protein	0.0348597	0.803885	0.122106	0.0391488
sll1300	putative methyltransferase	0.0400898	0.166595	0.754345	0.0389701
ssl7004	probable plasmid stability protein	0.0405072	0.20179	0.718898	0.038805
sll7003	plasmid stability protein	0.0331492	0.769818	0.160656	0.0363762
sll0486	circadian clock protein KaiB homolog	0.0381568	0.157509	0.768488	0.0358461
sll1108	stationary-phase survival protein SurE homolog	0.0394569	0.0741081	0.85255	0.0338851
sll1959	probable inositol monophosphatase	0.0241018	0.0640739	0.889749	0.0220748
sll0686	probable cytochrome c-type biogenesis protein	0.0231463	0.0919601	0.862845	0.0220486
slr1076	probable glycosyltransferase	0.021837	0.0881247	0.869264	0.0207743
slr1610	putative C-3 methyl transferase	0.0219863	0.0874137	0.869985	0.0206153
slr1208	probable oxidoreductase	0.0230665	0.0535359	0.903054	0.0203436
sll1129	2-hydroxy-6-oxohepta-2,4-dienoate hydrolase	0.0210436	0.0827335	0.876513	0.0197099
slr1085	probable glycosyltransferase	0.0206	0.0765053	0.883873	0.0190212
sll1723	probable glycosyltransferase	0.0138292	0.0417308	0.931692	0.0127483
slr1888	4-hydroxybutyrate coenzyme A transferase.	0.0138838	0.0304624	0.94346	0.0121937
slr1748	probable phosphoglycerate mutase	0.0111144	0.0280784	0.950855	0.00995245
slr0788	similar to pre-B cell enhancing factor	0.00924932	0.029565	0.952721	0.00846484
slr0951	4-diphosphocytidyl-2C-methyl-D-erythritol synthase	0.00913498	0.0247747	0.957826	0.00826442
sll1849	probable dioxygenase Rieske iron-sulfur component	0.00829799	0.0169493	0.967697	0.00705537
slr0315	probable oxidoreductase	0.00508645	0.0108582	0.979678	0.00437715
slr0143	WD-repeat protein, Hat protein, involved in the control of a high-affinity transport system for inorganic carbon	0.0463269	0.0696996	0.846899	0.0370751
sll1559	soluble hydrogenase 42 kD subunit	0.298382	0.0549554	0.0397959	0.606867
sll1078	putative hydrogenase expression/formation protein HypA	0.296471	0.144841	0.100951	0.457738
slr2135	hydrogenase accessory protein HupE	0.636917	0.045589	0.0542893	0.263205
sll1079	putative hydrogenase expression/formation protein HypB	0.0508918	0.0808261	0.825356	0.0429263
slr1675	putative hydrogenase expression/formation protein HypA1	0.0279329	0.860339	0.0784597	0.033268
ssl3580	putative hydrogenase expression/formation protein HypC	0.0191193	0.045803	0.91809	0.0169882
sll1224	hydrogenase subunit of the bidirectional hydrogenase	0.0135741	0.0341678	0.940403	0.0118548
sll1226	hydrogenase subunit of the bidirectional hydrogenase	0.00941015	0.0265343	0.955688	0.00836796
smr0002	putative transposase [ISY100v: 3095975 - 3096319, join 3097194 - 3097362, join 3098314 - 3098743]	0.163583	0.467395	0.135864	0.233158
slr7104	putative transposase [ISY100w: 100709 - 101654]	0.142654	0.519182	0.149797	0.188367
ssr1175	putative transposase [ISY100v: 3095975 - 3096319, join 3097194 - 3097362, join 3098314 - 3098743]	0.142962	0.508084	0.17929	0.169664
ssr2227	putative transposase	0.10136	0.639404	0.104398	0.154838
sll0651	putative transposase [ISY100j: 421739 - 422684]	0.111274	0.583817	0.174827	0.130081
slr0856	putative transposase [ISY100l: 1346125 - 1347070]	0.112199	0.567071	0.193312	0.127417
sll0650	putative transposase [ISY100j: 421739 - 422684]	0.10626	0.601223	0.165913	0.126605
sll0699	putative transposase [ISY100i: 123475 - 124420]	0.102948	0.613946	0.159087	0.124019
slr1075	putative transposase [ISY100b: 378993 - 379939]	0.100957	0.623668	0.152271	0.123104
slr0230	putative transposase [ISY100f: 2534034 - 2534980]	0.10189	0.611898	0.166076	0.120136
slr2112	putative transposase [ISY100o: 1626093 - 1627038]	0.0987777	0.627789	0.153837	0.119596
sll0700	putative transposase [ISY100i: 123475 - 124420]	0.101374	0.599422	0.183554	0.11565
sll1930	putative transposase [ISY100k: 605515 - 606460]	0.0971279	0.622928	0.166499	0.113445
slr1524	putative transposase [ISY100u(partial copy): 1616832 - 1617509]	0.096294	0.623411	0.167703	0.112592
sll1998	putative transposase [ISY100d: 1623697 - 1624643]	0.0930886	0.613011	0.189192	0.104709
sll1397	putative transposase [ISY100a: 52234 - 53180]	0.0882494	0.64902	0.15902	0.10371
slr0352	putative transposase [ISY100e: 2443927 - 2444873]	0.0863371	0.644738	0.169755	0.0991692
ssr1176	putative transposase [ISY100v: 3095975 - 3096319, join 3097194 - 3097362, join 3098314 - 3098743]	0.0757163	0.703139	0.128991	0.0921534
slr0857	putative transposase [ISY100l: 1346125 - 1347070]	0.0761706	0.67909	0.156969	0.08777
slr1357	putative transposase [ISY100c: 1098251 - 1099197]	0.0745147	0.660756	0.181432	0.0832972
slr7105	putative transposase [ISY100w: 100709 - 101654]	0.0708956	0.703553	0.142435	0.0831165
slr0460	putative transposase [ISY352g: 3511668 - 3512290, join 3513238 - 3514051]	0.0647273	0.660882	0.204122	0.0702687
sll0667	putative transposase [ISY352e: 2921301 - 2921595, join 3108631 - 3109754]	0.0624648	0.538941	0.33431	0.0642842
slr7005	integrase/recombinase	0.0523765	0.759352	0.127421	0.0608513
slr1522	putative transposase [ISY352d: 1614422 - 1615835]	0.0558322	0.441313	0.446547	0.056308
slr0099	putative transposase [ISY352f(partial copy): 2968019 - 2969383]	0.0490574	0.711616	0.185875	0.0534519
sll1982	putative transposase [ISY352c: 1553414 - 1553903, join 1554854 - 1555790]	0.0497804	0.413849	0.485986	0.050384
ssr0871	putative transposase [ISY352e: 2921301 - 2921595, join 3108631 - 3109754]	0.0414693	0.810345	0.099415	0.0487711
ssr0817	putative transposase [ISY352g: 3511668 - 3512290, join 3513238 - 3514051]	0.0457293	0.618555	0.28742	0.0482952
slr2095	putative transposase [ISY120c: 1561629 - 1562430]	0.0398835	0.815642	0.0977174	0.0467574
sll7002	putative transposase [ISY391e(partial copy): 166 - 1298]	0.0451163	0.178397	0.734543	0.0419443
slr1683	putative transposase [ISY391b: 1970517 - 1970880, join 1972064 - 1973077]	0.041839	0.212955	0.705058	0.0401481
sml0010	putative transposase	0.0304399	0.866184	0.0661571	0.0372192
slr2096	putative transposase [ISY120c: 1561629 - 1562430]	0.0336735	0.749929	0.179573	0.0368251
slr1902	putative transposase [ISY120a: 851653 - 852454]	0.0285161	0.881588	0.0534141	0.0364815
slr0462	putative transposase [ISY352g: 3511668 - 3512290, join 3513238 - 3514051]	0.036351	0.14308	0.786764	0.0338047
ssl0769	putative transposase	0.0335218	0.163593	0.7708	0.0320849
sll0986	putative transposase [ISY120f(partial copy): 664387 - 664775]	0.0235462	0.844598	0.105314	0.0265417
slr1282	putative transposase [ISY508b: 1877114 - 1878081]	0.0283876	0.0533757	0.894524	0.0237128
smr0012	putative transposase [ISY523j(partial copy): 106904 - 107226]	0.0240006	0.0893575	0.863875	0.0227672
slr2062	putative transposase [ISY052a: 1420842 - 1422331]	0.0215487	0.090932	0.867203	0.0203164
sll1156	putative transposase [ISY120b: 1385747 - 1386548]	0.0159552	0.921709	0.0433112	0.0190241
slr1496	putative transposase	0.0178435	0.0691579	0.89616	0.0168383
sll1985	putative transposase [ISY352c: 1553414 - 1553903, join 1554854 - 1555790]	0.0163135	0.0590672	0.909545	0.0150739
sll1255	putative transposase [ISY203c: 1728942 - 1730115]	0.0107383	0.033749	0.945784	0.00972837
ssl2789	similar to resolvase	0.0106205	0.0214139	0.95896	0.0090052
slr1960	putative transposase [ISY391a(partial copy): 1762937 - 1763383]	0.00684184	0.0179721	0.969044	0.00614165
slr1161	hypothetical protein	0.102969	0.0101671	0.00786163	0.879003
sgl0002	hypothetical protein	0.144953	0.00836016	0.00677174	0.839915
sll1979	hypothetical protein	0.160508	0.00908973	0.0074767	0.822926
sll1022	hypothetical protein	0.140681	0.0280191	0.0193048	0.811995
slr1506	hypothetical protein	0.165364	0.0155295	0.0117772	0.807329
slr1275	hypothetical protein	0.160566	0.0221671	0.016658	0.800609
sll0926	hypothetical protein	0.152149	0.0286455	0.0203157	0.798889
sll1783	hypothetical protein	0.162346	0.0224599	0.0168653	0.798328
slr1273	hypothetical protein	0.169691	0.0190102	0.0149246	0.796374
slr0923	hypothetical protein YCF65	0.186872	0.0120505	0.00955231	0.791526
sll1307	periplasmic protein, function unknown	0.224009	0.0136705	0.0110948	0.751225
sll1702	hypothetical protein YCF51	0.233629	0.010685	0.00889372	0.746792
ssr3122	hypothetical protein	0.165801	0.0564454	0.0332854	0.744468
slr0172	hypothetical protein	0.187932	0.0475423	0.0297377	0.734788
ssl1498	hypothetical protein	0.24705	0.0110238	0.00936004	0.732567
slr7068	hypothetical protein	0.218459	0.0502281	0.0322913	0.699022
sll0047	hypothetical protein YCF12	0.280085	0.0137173	0.0113557	0.694842
sll1242	hypothetical protein	0.258457	0.0343934	0.0252956	0.681854
slr2003	hypothetical protein	0.261304	0.0447794	0.0321363	0.661781
sll1618	hypothetical protein	0.312666	0.0144514	0.0122145	0.660669
ssl1046	hypothetical protein	0.271054	0.0436641	0.033389	0.651893
sll0272	hypothetical protein	0.307911	0.0221876	0.0186458	0.651255
slr0921	hypothetical protein	0.236231	0.0715022	0.0458659	0.646401
slr2052	hypothetical protein	0.277452	0.0434432	0.0346246	0.644481
sll1926	hypothetical protein	0.196887	0.107583	0.0547519	0.640778
sll0543	hypothetical protein	0.281005	0.0450896	0.034729	0.639177
sll1281	photosystem II PsbZ protein	0.248279	0.0692689	0.0433868	0.639066
ssr1375	hypothetical protein	0.200128	0.111071	0.0557996	0.633001
slr1173	hypothetical protein	0.207678	0.106399	0.0568225	0.6291
ssr1951	hypothetical protein	0.218367	0.100441	0.0599302	0.621262
sll1898	hypothetical protein	0.30286	0.0459598	0.0349013	0.616279
sll1960	hypothetical protein	0.357606	0.0176045	0.0145849	0.610205
slr0244	hypothetical protein	0.203702	0.127009	0.0628522	0.606437
sll1214	hypothetical protein YCF59	0.210409	0.132004	0.0627817	0.594805
sll1638	hypothetical protein	0.375175	0.0192575	0.0172575	0.58831
slr0650	hypothetical protein	0.356324	0.0363187	0.0281073	0.57925
slr1438	hypothetical protein	0.22615	0.131919	0.0720937	0.569838
sll0253	hypothetical protein	0.231304	0.132824	0.0731702	0.562702
ssr2062	hypothetical protein	0.233809	0.14484	0.0742678	0.547083
slr1847	hypothetical protein	0.420039	0.0188509	0.0161618	0.544949
slr2049	hypothetical protein YCF58	0.439399	0.0184122	0.0165043	0.525684
slr2141	hypothetical protein	0.444212	0.0192054	0.0168708	0.519712
sll0051	hypothetical protein	0.211385	0.187225	0.0834434	0.517947
ssl1417	hypothetical protein YCF33	0.456026	0.0187672	0.0165281	0.508678
sll0529	hypothetical protein	0.35204	0.0890748	0.0628914	0.495994
sll0296	hypothetical protein	0.462889	0.0286955	0.0259117	0.482504
ssr1155	hypothetical protein	0.310496	0.1315	0.0824283	0.475576
ssl0483	hypothetical protein	0.504949	0.0141767	0.0128317	0.468043
sll1080	ABC transport system substrate-binding protein	0.351273	0.109952	0.0794073	0.459367
ssl0352	hypothetical protein	0.488182	0.0284507	0.0241499	0.459217
sll1119	hypothetical protein	0.451069	0.0510732	0.0427406	0.455117
sll1973	hypothetical protein	0.492611	0.0336101	0.0319185	0.44186
ssr1251	hypothetical protein	0.501966	0.0297662	0.0288882	0.439379
sll1632	hypothetical protein	0.433072	0.0746553	0.0641765	0.428096
slr0954	hypothetical protein	0.512125	0.0321512	0.0288878	0.426836
slr0637	hypothetical protein	0.565285	0.0132844	0.0118277	0.409603
sll1049	hypothetical protein	0.523829	0.0387371	0.0338983	0.403536
ssl3803	hypothetical protein	0.595612	0.0120956	0.0111089	0.381184
slr1690	hypothetical protein	0.189053	0.326993	0.109537	0.374416
slr1601	hypothetical protein	0.582622	0.0273927	0.024543	0.365443
slr0680	hypothetical protein	0.183248	0.350897	0.116596	0.349259
slr1966	hypothetical protein	0.596252	0.0279505	0.0273684	0.348429
slr0420	hypothetical protein	0.620261	0.0191671	0.0174374	0.343134
ssl3177	hypothetical protein	0.581401	0.0399946	0.036267	0.342338
slr1957	hypothetical protein	0.187234	0.362135	0.117152	0.333479
slr0217	hypothetical protein	0.201579	0.333308	0.131917	0.333196
sll0577	hypothetical protein	0.62515	0.0233452	0.0218209	0.329684
sll0335	hypothetical protein	0.393902	0.13716	0.14093	0.328007
slr0423	hypothetical protein	0.61725	0.0306299	0.0280181	0.324102
slr2006	hypothetical protein	0.292432	0.2232	0.1652	0.319169
sll1965	hypothetical protein	0.195604	0.34409	0.150617	0.309689
slr0848	hypothetical protein	0.66855	0.0115501	0.010667	0.309233
sll1654	hypothetical protein	0.169486	0.401111	0.120851	0.308552
slr1546	hypothetical protein	0.620651	0.0358262	0.0383057	0.305217
sll0564	hypothetical protein	0.661657	0.0188799	0.018251	0.301212
sll0860	hypothetical protein	0.596401	0.0521076	0.0567407	0.294751
slr1676	hypothetical protein	0.455115	0.114743	0.140821	0.289322
slr0779	hypothetical protein	0.692218	0.0140698	0.0129202	0.280792
slr1634	hypothetical protein	0.521541	0.0817641	0.119674	0.27702
sll1262	hypothetical protein	0.696909	0.0137055	0.0126247	0.276761
slr1753	hypothetical protein	0.696189	0.0158083	0.0152994	0.272703
slr0959	hypothetical protein	0.192378	0.360807	0.176128	0.270686
sll1488	hypothetical protein	0.708189	0.0140923	0.0135577	0.264161
sll0173	virginiamycin B hydrolase, periplasmic protein	0.661179	0.0388923	0.0439245	0.256004
slr1263	hypothetical protein	0.376332	0.14286	0.227166	0.253642
slr0509	hypothetical protein	0.68375	0.0306607	0.0319914	0.253598
sll0319	periplasmic protein, function unknown	0.701107	0.0301553	0.0343502	0.234388
slr1507	hypothetical protein	0.741462	0.0128802	0.0127095	0.232948
slr2005	periplasmic protein, function unknown	0.576646	0.0723625	0.11916	0.231832
slr1218	hypothetical protein YCF39	0.691496	0.035325	0.0413881	0.23179
slr0941	hypothetical protein	0.44178	0.120635	0.209727	0.227859
slr1990	hypothetical protein	0.453772	0.107081	0.214646	0.224502
slr1513	periplasmic protein, function unknown	0.600212	0.0718564	0.106224	0.221708
slr1677	hypothetical protein	0.341662	0.15967	0.27866	0.220008
slr1593	hypothetical protein	0.362405	0.13953	0.278191	0.219874
sll1961	hypothetical protein	0.730032	0.0248077	0.0259856	0.219174
ssl3364	CP12 polypeptide	0.130376	0.53681	0.117098	0.215716
slr1215	hypothetical protein	0.355765	0.138226	0.291577	0.214431
slr7091	hypothetical protein	0.13675	0.507995	0.141933	0.213322
slr1624	hypothetical protein	0.75775	0.0145743	0.0146351	0.213041
slr1940	periplasmic protein, function unknown	0.737776	0.0243671	0.0266958	0.211161
sll1219	hypothetical protein	0.696134	0.0424845	0.0504775	0.210904
sll1358	putative oxalate decarboxylase, periplasmic protein	0.132621	0.533051	0.124273	0.210055
sll0814	hypothetical protein	0.405112	0.119344	0.266307	0.209236
sll2013	hypothetical protein	0.630673	0.0630819	0.09738	0.208865
slr1097	hypothetical protein	0.768739	0.011368	0.0110385	0.208854
slr1512	sodium-dependent bicarbonate transporter	0.657697	0.0567331	0.0786219	0.206948
sll0185	hypothetical protein	0.376493	0.130509	0.287598	0.2054
slr0773	hypothetical protein	0.126744	0.548348	0.119713	0.205195
sll0751	hypothetical protein YCF22	0.773148	0.0115949	0.0113139	0.203944
sll1735	hypothetical protein	0.366221	0.134799	0.295371	0.203609
slr0351	hypothetical protein	0.647012	0.0595801	0.09026	0.203148
slr1796	hypothetical protein	0.728099	0.0342554	0.043967	0.193679
slr0770	hypothetical protein	0.753788	0.0252992	0.0273719	0.193541
sll0615	hypothetical protein	0.251275	0.181858	0.373342	0.193525
slr1270	periplasmic protein, function unknown	0.78854	0.0108622	0.0105932	0.190004
ssr2554	hypothetical protein	0.785225	0.0124732	0.0125617	0.18974
sll1620	hypothetical protein	0.792162	0.00982541	0.00964018	0.188372
sll1734	protein involved in low CO2-inducible, high affinity CO2 uptake	0.270133	0.16448	0.381332	0.184055
ssr1880	hypothetical protein	0.783345	0.0176013	0.0188668	0.180187
slr1425	hypothetical protein	0.773021	0.0224115	0.0263415	0.178226
slr1623	hypothetical protein	0.793731	0.0145306	0.0145556	0.177183
sll0822	hypothetical protein	0.773977	0.0248277	0.0270215	0.174173
sll1834	hypothetical protein	0.281593	0.136378	0.407976	0.174053
slr0011	possible Rubisco chaperonin	0.752197	0.0337728	0.0432397	0.17079
ssr2066	hypothetical protein	0.108198	0.611622	0.111634	0.168546
slr1241	hypothetical protein	0.105702	0.618661	0.109699	0.165938
slr1417	hypothetical protein YCF57	0.111618	0.609588	0.113248	0.165546
ssr0550	hypothetical protein	0.790727	0.0207678	0.0236153	0.16489
slr1186	hypothetical protein	0.766272	0.0309367	0.0381008	0.16469
slr0443	hypothetical protein	0.800545	0.0164591	0.0184801	0.164516
slr7076	hypothetical protein	0.108315	0.619099	0.111727	0.160859
slr0121	hypothetical protein	0.796506	0.0202961	0.0227033	0.160495
slr0887	hypothetical protein	0.800041	0.0185256	0.0209748	0.160458
slr0553	hypothetical protein	0.136955	0.513734	0.192772	0.156539
sll1376	hypothetical protein	0.236424	0.13494	0.474017	0.154619
sll1757	hypothetical protein	0.822194	0.0122933	0.0126516	0.152861
sll1526	hypothetical protein	0.798069	0.0225955	0.0274353	0.1519
sll1581	hypothetical protein	0.810519	0.0176734	0.0199109	0.151897
slr0267	hypothetical protein	0.201473	0.157469	0.493112	0.147946
slr0519	hypothetical protein	0.84001	0.00708875	0.00689623	0.146005
slr1718	hypothetical protein	0.845868	0.00695585	0.00677622	0.1404
sll2003	hypothetical protein	0.81715	0.0196202	0.0239818	0.139248
sll1835	periplasmic protein, function unknown	0.840215	0.0105704	0.0107306	0.138484
slr1600	hypothetical protein	0.844803	0.00873824	0.00866269	0.137796
sll1004	hypothetical protein	0.15963	0.250131	0.452521	0.137718
slr0076	hypothetical protein	0.101887	0.638898	0.123103	0.136113
slr0883	hypothetical protein	0.843959	0.0102623	0.0103788	0.1354
sll1832	hypothetical protein	0.84258	0.0114606	0.0121359	0.133824
sll0218	hypothetical protein	0.200929	0.133814	0.532628	0.132629
slr0013	hypothetical protein	0.825691	0.0194753	0.0241973	0.130636
ssl2874	hypothetical protein	0.129145	0.44264	0.297843	0.130372
slr2073	hypothetical protein YCF50	0.829762	0.0186794	0.0221929	0.129366
slr1815	hypothetical protein	0.0841012	0.692816	0.0987781	0.124305
slr0769	hypothetical protein	0.858123	0.00884544	0.00894087	0.12409
sll0898	hypothetical protein	0.106939	0.589735	0.180811	0.122515
slr0709	hypothetical protein	0.1758	0.126475	0.575671	0.122054
sll0381	hypothetical protein	0.0844742	0.678041	0.116043	0.121441
slr0552	hypothetical protein	0.0941959	0.655728	0.129362	0.120714
sll0513	hypothetical protein	0.862059	0.00902201	0.0094366	0.119483
sll1071	hypothetical protein	0.139872	0.167942	0.577705	0.114482
slr0144	hypothetical protein	0.0740831	0.719129	0.0989808	0.107807
slr0869	hypothetical protein	0.0727384	0.729228	0.0909727	0.107061
sll0470	hypothetical protein	0.0983744	0.374586	0.421566	0.105473
sll1770	hypothetical protein	0.133973	0.171522	0.590438	0.104068
slr1840	hypothetical protein	0.881371	0.00854339	0.00927445	0.100811
slr0888	hypothetical protein	0.0721086	0.714281	0.113188	0.100422
slr0146	hypothetical protein	0.0703602	0.727249	0.102808	0.0995833
slr1800	hypothetical protein	0.875347	0.0119964	0.0134309	0.0992261
sll1549	salt-enhanced periplasmic protein	0.085433	0.609445	0.205974	0.099148
slr0483	hypothetical protein	0.890992	0.00571678	0.00572321	0.0975679
slr1644	hypothetical protein	0.892143	0.00604617	0.00609329	0.0957177
slr0292	hypothetical protein	0.115981	0.159834	0.630014	0.0941712
sll1150	hypothetical protein	0.0670388	0.735162	0.103903	0.0938962
sll1109	hypothetical protein	0.883854	0.0106218	0.0120585	0.0934654
slr0399	chaperon-like protein for quinone binding in photosystem II	0.114402	0.14089	0.652543	0.0921639
slr0149	hypothetical protein	0.0804262	0.646681	0.180975	0.091918
ssr2067	hypothetical protein	0.0661848	0.746007	0.097744	0.090064
slr1119	hypothetical protein	0.0928859	0.262382	0.556442	0.0882895
slr1915	hypothetical protein	0.0698692	0.701588	0.140309	0.0882337
sll0553	hypothetical protein	0.0789477	0.492369	0.340602	0.0880814
slr1152	hypothetical protein	0.0646407	0.731604	0.119277	0.0844779
ssl3291	hypothetical protein	0.898467	0.00885102	0.00996732	0.0827146
slr1209	hypothetical protein	0.0986939	0.154309	0.664376	0.0826211
ssr3571	hypothetical protein	0.0671354	0.73148	0.119581	0.0818034
slr1704	hypothetical protein	0.0648586	0.706289	0.14707	0.0817831
slr1963	water-soluble carotenoid protein	0.0676718	0.688501	0.162792	0.0810356
slr1752	hypothetical protein	0.063966	0.701967	0.154	0.0800671
slr0373	hypothetical protein	0.0785694	0.454407	0.3871	0.0799233
slr1236	hypothetical protein	0.0916768	0.13666	0.69207	0.0795932
slr0689	hypothetical protein	0.0933627	0.178372	0.648743	0.0795224
sll1752	hypothetical protein	0.0754979	0.331462	0.51433	0.0787105
sll0846	hypothetical protein	0.0559262	0.777098	0.0891959	0.0777801
slr1619	hypothetical protein	0.0648428	0.726378	0.131021	0.0777584
sll7031	hypothetical protein	0.0989791	0.115526	0.708512	0.0769826
ssl2781	hypothetical protein	0.91015	0.00639323	0.00670676	0.0767504
sll1201	hypothetical protein	0.0749319	0.509707	0.33902	0.076341
sll1072	hypothetical protein	0.0927668	0.154958	0.676062	0.076213
slr0204	hypothetical protein YCF83	0.0998028	0.103346	0.721988	0.0748629
sll1911	hypothetical protein	0.0992021	0.110174	0.716402	0.0742213
sll0088	hypothetical protein	0.0583176	0.754327	0.113223	0.0741329
slr0360	hypothetical protein	0.910828	0.00745936	0.00833382	0.0733788
sll1053	hypothetical protein	0.0721796	0.451326	0.403924	0.0725699
slr0374	hypothetical protein	0.0698481	0.424909	0.434877	0.0703655
slr0606	hypothetical protein	0.921359	0.00462705	0.00473395	0.0692801
slr1177	hypothetical protein	0.91551	0.00726325	0.00806943	0.0691578
sll0528	hypothetical protein	0.0617737	0.590476	0.278777	0.0689737
slr1577	hypothetical protein	0.0928722	0.0969011	0.741257	0.0689692
slr1100	hypothetical protein	0.0500102	0.797061	0.0842806	0.0686482
slr1780	hypothetical protein YCF54	0.919496	0.0058776	0.00626141	0.0683648
slr1583	hypothetical protein	0.0696771	0.271805	0.590928	0.0675895
ssl7038	hypothetical protein	0.0642247	0.494499	0.373948	0.0673283
slr1160	periplasmic protein, function unknown	0.916783	0.00748349	0.00855932	0.0671743
slr1971	hypothetical protein	0.0651447	0.306689	0.561044	0.0671221
sll0249	hypothetical protein	0.0578588	0.697017	0.178079	0.0670458
slr0270	hypothetical protein	0.0709626	0.165769	0.697085	0.0661833
sll0858	hypothetical protein	0.0581034	0.719079	0.156976	0.0658413
slr0872	hypothetical protein	0.0584646	0.687665	0.188531	0.0653396
ssr0349	hypothetical protein	0.0691476	0.159238	0.706722	0.0648923
slr0148	hypothetical protein	0.0482159	0.812397	0.0747377	0.064649
sll1011	hypothetical protein	0.0853614	0.09187	0.758327	0.0644411
sll0096	hypothetical protein	0.0600392	0.391323	0.485371	0.0632665
ssr3572	hypothetical protein	0.0515599	0.784535	0.101242	0.0626624
slr0516	hypothetical protein	0.0607658	0.454519	0.422953	0.0617623
sll0069	hypothetical protein	0.0796635	0.101625	0.757103	0.0616082
ssl1263	hypothetical protein	0.0448117	0.821189	0.0741282	0.0598712
slr1431	hypothetical protein	0.926368	0.00648153	0.00731782	0.0598329
slr1260	hypothetical protein	0.0758553	0.0927799	0.773386	0.0579793
slr1895	hypothetical protein	0.0557455	0.491277	0.395287	0.0576902
slr1608	putative glucose dehydrogenase-B, periplasmic protein	0.0515674	0.612144	0.278886	0.0574027
sll1192	hypothetical protein	0.0540872	0.563473	0.325076	0.057364
slr1657	hypothetical protein	0.060289	0.236604	0.646481	0.0566254
slr0147	hypothetical protein	0.0408852	0.837283	0.0654291	0.0564031
slr0967	hypothetical protein	0.0478981	0.786497	0.109322	0.0562837
slr1104	hypothetical protein	0.0418048	0.836141	0.0659192	0.0561351
slr2030	hypothetical protein	0.0551237	0.341555	0.548858	0.0544632
sll0103	hypothetical protein	0.0395602	0.842903	0.0631736	0.054363
slr0179	hypothetical protein	0.0506761	0.479702	0.415761	0.0538615
sll0549	hypothetical protein	0.0541112	0.236311	0.655721	0.0538565
sll1247	hypothetical protein	0.0421374	0.824101	0.0802006	0.0535609
slr0249	hypothetical protein	0.0566723	0.225077	0.665386	0.0528649
slr0119	hypothetical protein	0.0515414	0.371181	0.525866	0.0514112
ssr1114	hypothetical protein	0.0492755	0.540133	0.35932	0.0512713
sll0382	hypothetical protein	0.0371729	0.845916	0.0670728	0.0498382
slr1674	hypothetical protein	0.0385248	0.830697	0.0815581	0.0492204
ssl0461	hypothetical protein	0.0402926	0.800288	0.110795	0.0486236
sll1138	hypothetical protein	0.0460534	0.490172	0.415808	0.0479664
ssr2710	hypothetical protein	0.0472549	0.288873	0.616177	0.0476952
sll0821	phytochrome-like protein	0.0465439	0.285985	0.620114	0.047357
slr0643	hypothetical protein	0.0454796	0.451739	0.455439	0.0473417
ssr2786	hypothetical protein	0.0403564	0.753011	0.159754	0.0468785
slr1812	hypothetical protein	0.0454237	0.420634	0.487098	0.0468444
slr2084	hypothetical protein	0.0442274	0.558498	0.350838	0.0464362
ssl0385	hypothetical protein	0.0448582	0.390025	0.518965	0.0461519
sll0314	periplasmic protein, function unknown	0.0392811	0.765816	0.148993	0.0459095
slr0264	hypothetical protein	0.049065	0.163008	0.742018	0.0459095
ssl1047	hypothetical protein	0.033772	0.862523	0.0580925	0.0456124
slr1083	hypothetical protein	0.0423196	0.590555	0.322093	0.0450322
slr0510	hypothetical protein	0.0449577	0.233767	0.676279	0.0449969
slr0491	hypothetical protein	0.0397465	0.774988	0.140872	0.0443928
ssr0757	hypothetical protein	0.0408163	0.712896	0.201943	0.0443449
slr0359	hypothetical protein	0.0436547	0.286461	0.625634	0.04425
ssl0832	hypothetical protein	0.043431	0.30802	0.604415	0.0441349
slr0596	hypothetical protein	0.0403572	0.704284	0.211552	0.0438065
sll0639	hypothetical protein	0.0323078	0.869043	0.0549319	0.043717
sll1319	hypothetical protein	0.0437005	0.232385	0.680215	0.0436993
slr0232	hypothetical protein	0.0467039	0.13079	0.779045	0.0434613
sll0005	hypothetical protein	0.040041	0.659851	0.256921	0.0431868
sll0888	hypothetical protein	0.0394428	0.718575	0.199032	0.0429497
ssr2551	hypothetical protein	0.0544643	0.0771855	0.825476	0.0428745
slr1886	hypothetical protein	0.0328059	0.860174	0.0645271	0.0424931
slr0376	hypothetical protein	0.0391567	0.691912	0.226807	0.0421242
slr0889	hypothetical protein	0.0338932	0.833883	0.0901084	0.0421156
slr7102	hypothetical protein	0.050834	0.0888449	0.818747	0.0415744
sll1367	hypothetical protein	0.0482963	0.0801065	0.830403	0.0411941
slr1235	hypothetical protein	0.051174	0.0705364	0.837327	0.0409626
slr0845	hypothetical protein	0.0365055	0.728261	0.194449	0.0407846
slr0642	hypothetical protein	0.046592	0.0996268	0.813369	0.0404121
slr1203	hypothetical protein	0.041091	0.168224	0.750431	0.0402541
slr0813	hypothetical protein	0.0410655	0.168466	0.750228	0.0402405
sll1969	hypothetical protein	0.0419787	0.203553	0.714416	0.0400519
slr1444	hypothetical protein	0.0404979	0.170028	0.749722	0.0397513
slr0605	hypothetical protein	0.039698	0.267385	0.653417	0.0394998
sll2015	hypothetical protein	0.0397935	0.222705	0.698217	0.039285
slr1660	hypothetical protein	0.0350863	0.797636	0.128008	0.0392698
slr1638	hypothetical protein	0.0328026	0.847946	0.0800762	0.0391757
ssr1562	hypothetical protein	0.0338823	0.788912	0.138261	0.0389447
ssl1577	hypothetical protein	0.0395696	0.169027	0.752557	0.0388467
ssr3550	hypothetical protein	0.0428771	0.102242	0.816051	0.0388302
ssl2733	hypothetical protein	0.0430305	0.116474	0.802134	0.0383609
slr0730	hypothetical protein	0.0332227	0.786792	0.141721	0.0382647
sll1166	hypothetical protein	0.0444735	0.0859095	0.831775	0.0378416
slr1378	hypothetical protein	0.0342348	0.783905	0.144049	0.037811
sll1736	hypothetical protein	0.0411562	0.0942891	0.82717	0.0373847
slr1095	hypothetical protein	0.0417241	0.108983	0.812337	0.0369568
sll1916	hypothetical protein	0.0384552	0.177407	0.747701	0.0364367
slr1614	hypothetical protein	0.0308475	0.844441	0.0888568	0.0358552
ssl2648	hypothetical protein	0.0430924	0.0793411	0.842006	0.0355606
sll0442	hypothetical protein	0.0309881	0.796652	0.136971	0.0353885
ssr0755	hypothetical protein	0.0309467	0.82879	0.105098	0.0351647
slr0320	hypothetical protein	0.0426707	0.0686684	0.853548	0.0351126
sll0498	hypothetical protein	0.0301118	0.822219	0.112847	0.0348225
sll0471	hypothetical protein	0.0353916	0.158235	0.771706	0.0346677
ssr0692	hypothetical protein	0.030008	0.807328	0.12813	0.034534
slr2121	hypothetical protein	0.0347291	0.134622	0.797033	0.0336161
sll0141	hypothetical protein	0.0375987	0.0858033	0.84317	0.0334283
slr0789	hypothetical protein	0.0335201	0.190839	0.742741	0.0329004
slr1613	hypothetical protein	0.0288659	0.831537	0.107026	0.032571
sll1769	hypothetical protein	0.0365689	0.0816583	0.849484	0.0322884
slr2103	hypothetical protein	0.0331346	0.17431	0.760383	0.0321719
smr0014	hypothetical protein	0.0283405	0.829024	0.110678	0.0319574
slr7094	hypothetical protein	0.0348457	0.0996583	0.833913	0.0315828
slr0919	hypothetical protein	0.0237045	0.898093	0.0470862	0.0311158
smr0013	hypothetical protein	0.0382944	0.0576344	0.87306	0.0310111
sll0685	hypothetical protein	0.033543	0.112068	0.823625	0.0307635
ssl0294	hypothetical protein	0.0232556	0.903419	0.0425957	0.0307294
slr1503	hypothetical protein	0.0314271	0.156003	0.781894	0.0306766
slr1530	hypothetical protein	0.031453	0.116189	0.822671	0.0296872
sll1054	hypothetical protein	0.0344065	0.0762129	0.859895	0.0294858
slr1068	hypothetical protein	0.0306131	0.15086	0.789158	0.0293698
ssl3719	hypothetical protein	0.0300694	0.135431	0.805271	0.0292286
slr1919	hypothetical protein	0.0322615	0.0799274	0.859145	0.0286664
sll0310	hypothetical protein	0.0305489	0.12711	0.813756	0.0285848
sll0497	hypothetical protein	0.0325117	0.067853	0.871205	0.0284305
slr0404	hypothetical protein	0.0221956	0.899306	0.050192	0.0283066
sll1314	putative C4-dicarboxylase binding protein, periplasmic protein	0.0331434	0.0566855	0.882128	0.0280427
slr1762	hypothetical protein	0.0337811	0.0535286	0.884702	0.0279887
sll0451	hypothetical protein	0.0326134	0.0668655	0.872696	0.0278249
sll0661	hypothetical protein YCF35	0.0218242	0.904493	0.0459302	0.0277527
sll0157	hypothetical protein	0.030107	0.0928249	0.849372	0.0276957
slr1811	hypothetical protein	0.024066	0.845831	0.102841	0.0272619
ssl3446	hypothetical protein	0.0302749	0.0677255	0.874888	0.0271118
sll0662	4Fe-4S type iron-sulfur protein	0.0214082	0.906534	0.0451738	0.0268844
sll0611	hypothetical protein	0.0233655	0.852248	0.0976766	0.0267096
sll0192	hypothetical protein	0.0290009	0.0772677	0.86704	0.0266912
slr7023	hypothetical protein	0.02998	0.082339	0.861194	0.0264869
sll0257	hypothetical protein	0.0279423	0.0899247	0.855791	0.0263418
slr0551	hypothetical protein	0.0209101	0.909389	0.0434442	0.0262564
sll1541	hypothetical protein	0.0290335	0.0794582	0.86544	0.0260683
slr1429	hypothetical protein	0.0289153	0.0647288	0.880517	0.0258386
sll1601	hypothetical protein	0.0271602	0.0707562	0.877206	0.0248779
ssl1378	hypothetical protein	0.0273705	0.0900615	0.857755	0.0248128
ssl1633	high light-inducible polypeptide HliC, CAB/ELIP/HLIP superfamily	0.028605	0.0610488	0.885821	0.0245251
slr1814	hypothetical protein	0.0216549	0.865412	0.0884311	0.0245025
ssr1558	hypothetical protein	0.0252751	0.116175	0.834372	0.0241779
slr0607	hypothetical protein	0.0295478	0.0466254	0.899771	0.0240557
sll0905	hypothetical protein	0.0250036	0.0995727	0.85185	0.023574
ssr1499	hypothetical protein	0.0243768	0.110958	0.841212	0.023453
slr0142	hypothetical protein	0.02487	0.0823812	0.869298	0.0234505
sll0525	hypothetical protein	0.0204719	0.873974	0.0822041	0.0233503
slr1687	hypothetical protein	0.0280162	0.0482652	0.900392	0.0233272
ssl1004	hypothetical protein	0.019695	0.888713	0.0682926	0.0232996
ssr2377	hypothetical protein	0.0266166	0.0670256	0.883078	0.0232795
sml0012	hypothetical protein	0.0177634	0.92392	0.0351916	0.0231246
slr0656	hypothetical protein	0.0202231	0.873844	0.0829426	0.0229901
sll1880	hypothetical protein	0.0176171	0.923058	0.0365616	0.0227632
slr1339	hypothetical protein	0.0273244	0.0451711	0.905122	0.0223825
slr0729	hypothetical protein	0.0178499	0.912603	0.0473713	0.0221754
sll1642	hypothetical protein	0.0231558	0.0787324	0.876305	0.021807
slr1081	hypothetical protein	0.0180271	0.909891	0.05035	0.0217321
slr1534	hypothetical protein	0.0251188	0.0449	0.908701	0.02128
slr0363	hypothetical protein	0.0249515	0.044238	0.909684	0.021126
sll1483	periplasmic protein, similar to transforming growth factor induced protein	0.0256636	0.0421267	0.911167	0.0210424
slr1376	hypothetical protein	0.0181343	0.889998	0.0708971	0.0209701
slr0748	hypothetical protein	0.0245902	0.0447331	0.909714	0.0209632
slr1094	hypothetical protein	0.0218401	0.0971147	0.860158	0.0208874
slr1612	hypothetical protein	0.0165336	0.926508	0.0363383	0.0206204
slr1495	hypothetical protein	0.0246739	0.0447172	0.910197	0.0204123
slr7058	hypothetical protein	0.0243501	0.0415632	0.913704	0.0203824
sll1052	hypothetical protein	0.0214957	0.0749312	0.883282	0.0202912
ssr2802	hypothetical protein	0.020699	0.079616	0.880029	0.0196558
slr0337	hypothetical protein	0.0228968	0.0460608	0.911659	0.0193838
slr1851	hypothetical protein	0.0155347	0.930331	0.0347606	0.0193734
sll1400	hypothetical protein	0.020317	0.0854588	0.874999	0.0192249
slr1603	hypothetical protein	0.0153509	0.926058	0.0394225	0.0191683
sll0994	hypothetical protein	0.0228874	0.039413	0.918563	0.0191368
slr0105	hypothetical protein	0.0225675	0.0443518	0.914171	0.0189096
slr0610	hypothetical protein	0.0198743	0.0829226	0.878507	0.0186959
sll0788	hypothetical protein	0.0154576	0.923116	0.0427407	0.0186857
slr1535	hypothetical protein	0.0148123	0.929283	0.0377773	0.0181278
ssl3712	hypothetical protein	0.0199951	0.0502739	0.91163	0.0181014
ssl1045	hypothetical protein	0.0217486	0.0370998	0.923232	0.0179198
slr0291	hypothetical protein	0.0209077	0.0393251	0.921924	0.0178427
slr1384	hypothetical protein	0.0195465	0.0593617	0.903274	0.0178178
ssr2781	hypothetical protein	0.0197156	0.045385	0.91736	0.0175396
ssr0756	hypothetical protein	0.0185738	0.0701873	0.894003	0.0172356
slr0269	hypothetical protein	0.0183034	0.0666661	0.897825	0.017205
slr1813	hypothetical protein	0.0146766	0.919377	0.0487813	0.0171649
sll1060	hypothetical protein	0.0180706	0.0750051	0.889888	0.0170361
slr0383	hypothetical protein	0.018715	0.044409	0.920215	0.0166615
slr1611	hypothetical protein	0.0132635	0.938243	0.0319868	0.0165064
sll0544	hypothetical protein	0.0137924	0.926678	0.0431418	0.0163876
slr0304	hypothetical protein	0.0174342	0.0629611	0.903314	0.0162901
sll1411	hypothetical protein	0.0174923	0.0561662	0.91009	0.0162518
sll1609	hypothetical protein	0.0187959	0.0407051	0.924332	0.0161665
slr7092	hypothetical protein	0.0175601	0.0450993	0.921486	0.0158543
sll0436	hypothetical protein	0.0172167	0.0474189	0.919703	0.0156613
sll0744	hypothetical protein	0.0170623	0.0571728	0.910144	0.0156212
slr0388	hypothetical protein	0.0183679	0.0363893	0.929725	0.0155181
sll1158	hypothetical protein	0.0172879	0.040758	0.92655	0.0154043
slr0651	hypothetical protein	0.0163105	0.0590207	0.909327	0.0153413
slr1816	hypothetical protein	0.0122457	0.941143	0.0314335	0.0151776
slr0688	hypothetical protein	0.0162969	0.0491509	0.9196	0.0149521
sll0678	hypothetical protein	0.0163431	0.0492969	0.919716	0.0146439
ssl7042	hypothetical protein	0.0154832	0.0580894	0.911851	0.014576
sll1912	hypothetical protein	0.01551	0.0579273	0.912018	0.0145447
sll1162	hypothetical protein	0.0166049	0.041306	0.92764	0.0144492
slr1462	hypothetical protein	0.015434	0.04939	0.921151	0.0140253
sll0572	hypothetical protein	0.0114295	0.942346	0.0322879	0.0139367
ssr2340	hypothetical protein	0.0167899	0.0295043	0.939793	0.0139124
sll0261	hypothetical protein	0.0149131	0.0552508	0.91596	0.013876
slr2060	hypothetical protein	0.0157478	0.0356521	0.935068	0.0135321
sll1155	hypothetical protein	0.0107216	0.950397	0.0253772	0.0135046
slr0082	hypothetical protein	0.0144525	0.0382324	0.93438	0.0129355
sll0072	hypothetical protein	0.0137009	0.0510746	0.922421	0.0128031
sll0174	hypothetical protein	0.0144549	0.0317316	0.94116	0.0126533
slr0092	hypothetical protein	0.0132786	0.0491942	0.92509	0.0124373
slr0459	hypothetical protein	0.0134569	0.0421848	0.932125	0.0122328
sll1200	hypothetical protein	0.0139076	0.0293165	0.944658	0.0121181
slr7024	hypothetical protein	0.0140315	0.0325887	0.941272	0.0121081
sll1797	hypothetical protein YCF21	0.0133823	0.0281559	0.946933	0.0115283
ssr2806	hypothetical protein	0.0130325	0.0292257	0.946432	0.0113102
sll1671	hypothetical protein	0.0119578	0.0356905	0.941584	0.010768
slr1652	hypothetical protein	0.0115258	0.0420195	0.935718	0.0107363
slr7025	hypothetical protein	0.0121961	0.0306386	0.94644	0.0107252
slr1287	hypothetical protein	0.0108835	0.0258613	0.953587	0.009668
slr0556	hypothetical protein	0.0110585	0.0232966	0.956108	0.0095365
ssr2711	hypothetical protein	0.0102204	0.0348592	0.945467	0.00945385
sll0696	hypothetical protein	0.0099895	0.0310127	0.949812	0.00918597
slr1944	periplasmic protein, function unknown	0.010901	0.0209664	0.958969	0.00916396
slr1998	hypothetical protein	0.009963	0.0323948	0.948491	0.00915151
slr1478	hypothetical protein	0.0101454	0.0258519	0.954895	0.00910746
slr0065	hypothetical protein	0.00996889	0.0293448	0.951731	0.00895554
ssl7053	hypothetical protein	0.00994599	0.0302142	0.950896	0.00894363
sll7029	hypothetical protein	0.0104865	0.0204964	0.960185	0.00883236
slr1441	hypothetical protein	0.010248	0.0226345	0.95829	0.00882766
ssr1258	hypothetical protein	0.00914453	0.0193383	0.963732	0.00778524
slr7095	hypothetical protein	0.00898026	0.0188187	0.96455	0.0076512
slr0407	hypothetical protein	0.00823144	0.0241401	0.960175	0.0074535
sll0659	hypothetical protein	0.00785711	0.0252366	0.959746	0.00716076
ssr0515	hypothetical protein	0.00754421	0.0224467	0.963184	0.00682535
sll0586	hypothetical protein	0.00726727	0.0217594	0.964337	0.0066359
slr1025	hypothetical protein	0.00726994	0.0164216	0.970053	0.00625509
slr0787	hypothetical protein	0.00665669	0.015521	0.97204	0.00578228
ssr1041	hypothetical protein	0.0061354	0.0171459	0.97118	0.00553863
sll0793	hypothetical protein	0.0057914	0.0173369	0.97161	0.00526195
sll1095	hypothetical protein	0.00531289	0.0146762	0.97529	0.00472072
sll0095	hypothetical protein	0.00498855	0.0141678	0.976336	0.00450783
sll0361	hypothetical protein	0.00480909	0.0137303	0.97711	0.00435064
slr0317	hypothetical protein	0.00466395	0.0105508	0.980759	0.00402596
sll0198	hypothetical protein	0.00441164	0.0124317	0.9792	0.00395615
slr0305	hypothetical protein	0.00452068	0.0105647	0.980973	0.00394191
sll1064	hypothetical protein	0.00398608	0.0115357	0.980899	0.00357905
slr0712	hypothetical protein	0.00373629	0.0107957	0.982102	0.00336617
sll1063	hypothetical protein	0.00370084	0.00873268	0.98432	0.00324624
sll0606	hypothetical protein	0.00355477	0.00960845	0.983683	0.0031535
sll0033	carotene isomerase	0.00355449	0.0083911	0.984951	0.00310371
ssl0331	hypothetical protein	0.00336001	0.00899514	0.984639	0.00300586
slr7013	hypothetical protein	0.00279846	0.00669061	0.988071	0.0024401
slr1143	hypothetical protein	0.00277681	0.00679322	0.987994	0.00243567
slr1117	hypothetical protein	0.00275299	0.00664394	0.988182	0.00242094
slr7060	hypothetical protein	0.00256254	0.0067086	0.98845	0.00227892
ssl7048	hypothetical protein	0.00204035	0.00539879	0.990747	0.00181365
slr0285	hypothetical protein	0.00192179	0.0047375	0.991652	0.00168896
sll1785	periplasmic protein, function unknown	0.099274	0.0136068	0.00993498	0.877184
slr1852	unknown protein	0.120414	0.00944815	0.00744313	0.862695
sll1472	unknown protein	0.12121	0.0115316	0.0089737	0.858285
sll1949	unknown protein	0.113941	0.0175745	0.0123052	0.856179
ssl3410	unknown protein	0.122823	0.0203069	0.0145003	0.84237
slr1855	unknown protein	0.153034	0.0125906	0.0101356	0.82424
sll0872	unknown protein	0.159172	0.0105318	0.00851772	0.821779
sll1665	unknown protein	0.158857	0.0114128	0.00930368	0.820427
sll1873	unknown protein	0.161562	0.0101267	0.00810634	0.820205
slr1396	unknown protein	0.17009	0.0205182	0.0150417	0.79435
ssl2384	unknown protein	0.154308	0.0334907	0.0213033	0.790898
sll1784	periplasmic protein, function unknown	0.15741	0.0320837	0.0224148	0.788092
sll1009	unknown protein	0.202245	0.0164508	0.0132618	0.768042
slr1437	unknown protein	0.165325	0.0507197	0.0302933	0.753662
sll1304	unknown protein	0.214585	0.0311808	0.0243862	0.729848
sll0588	unknown protein	0.233934	0.0289591	0.0228624	0.714245
slr1854	unknown protein	0.28287	0.0175233	0.0151087	0.684498
sll1130	unknown protein	0.303714	0.0143548	0.0118338	0.670097
sll1306	periplasmic protein, function unknown	0.319454	0.01157	0.00989146	0.659085
slr0601	unknown protein	0.294358	0.0412714	0.032504	0.631867
slr0333	unknown protein	0.238793	0.0879743	0.0534254	0.619807
sll1763	unknown protein	0.242744	0.09452	0.0621664	0.60057
ssl2245	unknown protein	0.377978	0.0135315	0.0115364	0.596954
slr0334	unknown protein	0.229072	0.12894	0.0689451	0.573042
ssl0410	unknown protein	0.417957	0.0231105	0.0191023	0.53983
sll0327	unknown protein	0.338069	0.0730101	0.0507484	0.538172
sll1830	unknown protein	0.214214	0.181191	0.0803553	0.524239
sll0252	unknown protein	0.42903	0.0267755	0.02286	0.521334
slr0521	unknown protein	0.456146	0.0128484	0.0112521	0.519753
slr1163	unknown protein	0.276852	0.129297	0.082109	0.511742
slr0708	periplasmic protein, function unknown	0.346015	0.0909675	0.074147	0.48887
sll0783	unknown protein	0.279973	0.148436	0.0873386	0.484253
slr2048	periplasmic protein, function unknown	0.500234	0.0324692	0.0284709	0.438826
sll1583	unknown protein	0.194196	0.30545	0.108833	0.391521
sll1338	unknown protein	0.525044	0.0431383	0.0452554	0.386562
sll0328	unknown protein	0.434509	0.0998687	0.0838864	0.381736
sll1951	unknown protein	0.588349	0.0221567	0.0216718	0.367822
slr0476	unknown protein	0.612382	0.0245169	0.0224351	0.340666
slr1920	unknown protein	0.557574	0.0572098	0.0599474	0.325268
slr1240	unknown protein	0.172927	0.390254	0.118575	0.318244
sll1882	unknown protein	0.178668	0.388989	0.116912	0.31543
sll1359	unknown protein	0.169276	0.403513	0.117908	0.309303
sll0172	periplasmic protein, function unknown	0.613641	0.0401645	0.0433879	0.302807
slr0386	unknown protein	0.616301	0.0410869	0.0468468	0.295765
sll7050	unknown protein	0.630522	0.0374364	0.0415944	0.290447
slr0006	unknown protein	0.559911	0.0695044	0.080356	0.290229
sll0481	unknown protein	0.701503	0.0134274	0.0124004	0.272669
sll1837	periplasmic protein, function unknown	0.693992	0.020223	0.0207424	0.265043
sll1456	unknown protein	0.534054	0.0855329	0.141184	0.239228
slr1187	unknown protein	0.731429	0.0170498	0.0169036	0.234618
sll1333	unknown protein	0.595472	0.0701066	0.101627	0.232795
slr0318	unknown protein	0.505564	0.0996068	0.164678	0.230151
slr1681	unknown protein	0.450275	0.114118	0.206573	0.229034
ssl2814	unknown protein	0.232446	0.263472	0.275233	0.228849
sll0225	unknown protein	0.663068	0.0494139	0.0690378	0.218481
sll1853	unknown protein	0.330363	0.153203	0.299219	0.217215
slr2004	periplasmic protein, function unknown	0.643274	0.058268	0.0826645	0.215794
sll1528	unknown protein	0.653001	0.0534441	0.078359	0.215196
slr0358	unknown protein	0.376701	0.125102	0.285178	0.213019
slr0907	unknown protein	0.60099	0.0713619	0.114933	0.212715
slr0023	unknown protein	0.598419	0.0710568	0.117814	0.21271
slr0341	unknown protein	0.68179	0.0460492	0.0652526	0.206908
sll1089	periplasmic protein, function unknown	0.67296	0.0506922	0.0743096	0.202038
slr0151	unknown protein	0.15357	0.483434	0.165647	0.19735
ssl1533	unknown protein	0.122019	0.560984	0.123585	0.193412
ssr2060	unknown protein	0.745627	0.0351966	0.0487444	0.170432
ssl1520	unknown protein	0.11166	0.593902	0.127354	0.167084
slr2015	type 4 pilin-like protein, essential for motility	0.140518	0.411828	0.294356	0.153298
slr0345	unknown protein	0.833288	0.0117404	0.0119289	0.143043
Norf1	nORF1	0.0933202	0.654929	0.111099	0.140652
slr2016	type 4 pilin-like protein, essential for motility	0.132887	0.402826	0.324259	0.140027
sll0630	unknown protein	0.845142	0.00794656	0.00787101	0.13904
sll1131	unknown protein	0.817021	0.0197997	0.0244326	0.138747
sll0518	unknown protein	0.834047	0.0147528	0.0157773	0.135423
slr2017	type 4 pilin-like protein, essential for motility	0.119005	0.455199	0.296114	0.129683
slr1258	unknown protein	0.106539	0.320184	0.461408	0.111869
sll7090	unknown protein	0.0901253	0.591048	0.209775	0.109052
sll0376	unknown protein	0.0704663	0.736267	0.0900677	0.103199
slr0581	unknown protein	0.0799561	0.633253	0.186457	0.100333
slr2018	unknown protein	0.085866	0.593932	0.220403	0.0997988
ssr3570	unknown protein	0.0814132	0.684705	0.134732	0.0991496
sll1942	unknown protein	0.883025	0.0102568	0.011359	0.0953588
slr1958	unknown protein	0.0671963	0.74061	0.0970132	0.09518
sll1239	unknown protein	0.0665067	0.749115	0.0914298	0.0929481
sll0847	unknown protein	0.897487	0.00576415	0.00589155	0.0908572
slr1222	unknown protein	0.124486	0.115822	0.669025	0.0906666
slr1484	unknown protein	0.0703079	0.673713	0.173424	0.0825553
sll1755	unknown protein	0.109995	0.111501	0.69776	0.0807449
slr1053	unknown protein	0.108467	0.104685	0.707344	0.0795044
slr0145	unknown protein	0.0576599	0.768211	0.0948727	0.0792563
ssr2194	unknown protein	0.0598762	0.736725	0.125872	0.0775269
sll1891	unknown protein	0.0675688	0.564357	0.291546	0.0765285
slr1956	unknown protein	0.103919	0.101826	0.717864	0.0763911
slr1232	unknown protein	0.0580094	0.760337	0.10644	0.0752134
slr2071	unknown protein	0.0737631	0.270383	0.580953	0.074901
sll7087	unknown protein	0.0703021	0.541081	0.31422	0.0743968
slr0587	unknown protein	0.0546369	0.789832	0.0820178	0.0735135
slr1537	unknown protein	0.0937387	0.100122	0.734893	0.0712464
sll7085	unknown protein	0.0671871	0.541405	0.321495	0.069913
Norf7	nORF7	0.0553113	0.779103	0.0957428	0.069843
slr1618	unknown protein	0.0563293	0.76777	0.106358	0.0695427
slr1485	putative phosphatidylinositol phosphate kinase, salt-induced periplasmic protein	0.059657	0.702885	0.169177	0.0682802
ssr2333	unknown protein	0.0546346	0.730454	0.150882	0.0640292
ssl3142	unknown protein	0.0722588	0.173059	0.690986	0.0636968
sll7089	unknown protein	0.0549331	0.705312	0.176539	0.063215
ssl2502	unknown protein	0.0810909	0.108722	0.747241	0.0629456
ssl3769	unknown protein	0.0624666	0.246476	0.628739	0.0623189
slr1383	unknown protein	0.0588957	0.42477	0.455318	0.0610162
Norf2	nORF2	0.0503024	0.771787	0.118786	0.0591249
slr1931	type 4 pilin-like protein	0.0512578	0.739845	0.151433	0.0574636
slr1726	unknown protein	0.0604429	0.15821	0.724417	0.0569304
slr1421	unknown protein	0.0526827	0.644609	0.245836	0.0568731
ssr2787	unknown protein	0.0478705	0.733808	0.161505	0.0568158
sll0710	unknown protein	0.0468126	0.799269	0.0971897	0.0567283
sll0479	unknown protein	0.0547877	0.381627	0.508722	0.0548637
slr0442	unknown protein	0.0582076	0.221694	0.665474	0.0546235
slr0112	unknown protein	0.0512021	0.487012	0.407281	0.0545042
sll1739	unknown protein	0.0518658	0.59876	0.29497	0.0544042
ssl0606	unknown protein	0.0640237	0.0925987	0.790087	0.0532904
slr0841	periplasmic protein, function unknown	0.0520941	0.29345	0.601281	0.0531745
slr0569	unknown protein	0.0635437	0.116589	0.767248	0.0526197
sll0478	unknown protein	0.0530229	0.289322	0.605093	0.0525617
sll1086	unknown protein	0.0383103	0.848471	0.0606796	0.0525391
ssr0335	unknown protein	0.0513332	0.412364	0.484188	0.0521148
slr1809	unknown protein	0.0455516	0.730962	0.171704	0.0517823
slr0226	unknown protein	0.0441024	0.7796	0.124792	0.051506
ssl3076	unknown protein	0.0480324	0.569279	0.332159	0.0505292
slr0582	unknown protein	0.0455883	0.586392	0.318672	0.0493469
ssr2153	unknown protein	0.0440741	0.638377	0.269236	0.0483133
ssl3615	unknown protein	0.0483885	0.301906	0.602134	0.0475709
slr0489	unknown protein	0.0458396	0.443176	0.463677	0.0473075
slr1616	unknown protein	0.043004	0.712757	0.197658	0.0465807
sll7062	unknown protein	0.0477636	0.258007	0.648105	0.0461243
slr1062	unknown protein	0.041083	0.76733	0.145681	0.045905
slr0421	unknown protein	0.0568518	0.092186	0.805093	0.0458691
sll1426	unknown protein	0.0393367	0.754568	0.160547	0.0455485
sll0980	unknown protein	0.0431099	0.583224	0.328143	0.0455239
slr0482	unknown protein	0.0460463	0.145165	0.764617	0.0441714
slr1667	hypothetical protein (target gene of sycrp1)	0.0392438	0.732676	0.184125	0.0439556
ssr1853	unknown protein	0.0489272	0.0899055	0.81841	0.0427575
ssr2848	unknown protein	0.0472885	0.111412	0.798734	0.0425652
ssr2201	unknown protein	0.0374338	0.71912	0.201988	0.0414581
sll7086	unknown protein	0.0381819	0.710138	0.210395	0.0412856
sll1681	unknown protein	0.0377051	0.703864	0.217281	0.0411504
sll1503	unknown protein	0.0327459	0.851712	0.0763127	0.0392297
slr1668	periplasmic protein, function unknown (target gene of sycrp1)	0.0335145	0.788217	0.13953	0.038738
sll7067	unknown protein	0.0294865	0.876548	0.0554432	0.0385226
ssr7079	unknown protein	0.0482636	0.0712133	0.842068	0.0384552
sll1687	unknown protein	0.0393455	0.213178	0.709198	0.0382788
ssr1038	unknown protein	0.0310667	0.843839	0.0870361	0.0380578
sll0394	unknown protein	0.0473932	0.0705638	0.844018	0.0380249
ssr2049	unknown protein	0.0470506	0.0635938	0.85203	0.0373257
slr1544	unknown protein	0.0471898	0.0657424	0.849863	0.0372045
slr0368	unknown protein	0.0437816	0.0852019	0.834515	0.0365011
slr1768	unknown protein	0.0373248	0.155675	0.770798	0.036203
slr1169	unknown protein	0.0299818	0.836517	0.0976161	0.0358847
slr1340	unknown protein	0.0367791	0.126721	0.801251	0.0352488
slr0960	unknown protein	0.0379869	0.144326	0.782453	0.0352342
sll1040	unknown protein	0.035281	0.145339	0.785155	0.0342247
sll0266	unknown protein	0.0345535	0.18066	0.750761	0.0340249
sll1863	unknown protein	0.0296015	0.805208	0.131765	0.0334254
sll0048	unknown protein	0.0302567	0.78174	0.154615	0.033388
slr1071	unknown protein	0.0343456	0.179986	0.752425	0.0332436
sll0443	unknown protein	0.0405467	0.0624591	0.864222	0.0327721
sll0156	unknown protein	0.0335929	0.187427	0.746233	0.0327473
sll1862	unknown protein	0.0286621	0.818745	0.119912	0.0326806
sll7064	unknown protein	0.0286589	0.837998	0.100752	0.0325916
slr2118	unknown protein	0.0334528	0.171496	0.762473	0.0325783
sll1439	unknown protein	0.0399076	0.0650443	0.862805	0.0322431
slr0593	cAMP binding membrane protein	0.0319912	0.12513	0.812022	0.0308577
ssr1768	unknown protein	0.0237493	0.899437	0.045978	0.0308355
slr1928	type 4 pilin-like protein	0.0218139	0.907474	0.0422402	0.0284715
slr7057	unknown protein	0.0323709	0.071943	0.867563	0.0281232
slr1930	type 4 pilin-like protein	0.0229294	0.884805	0.0653954	0.0268703
sll0563	unknown protein	0.0274515	0.136371	0.809539	0.0266384
slr1475	unknown protein	0.0272748	0.118272	0.828144	0.0263087
slr0272	unknown protein	0.0273973	0.107534	0.838765	0.0263044
sll7065	unknown protein	0.0223275	0.87472	0.0773095	0.0256431
ssr2318	unknown protein	0.0310807	0.0497303	0.893881	0.0253081
ssr2912	unknown protein	0.0288482	0.0481132	0.899443	0.0235953
sll7063	unknown protein	0.0194347	0.909405	0.0476635	0.0234966
slr1398	unknown protein	0.0240035	0.105256	0.847886	0.0228545
slr7011	unknown protein	0.0236023	0.102239	0.851514	0.0226451
sll0494	unknown protein	0.023358	0.105937	0.848429	0.0222756
sll0482	unknown protein	0.0227473	0.0883309	0.867422	0.0215
slr7099	unknown protein	0.0225084	0.0876671	0.868559	0.0212655
ssr0759	unknown protein	0.0180518	0.906298	0.0544486	0.0212011
sll0775	unknown protein	0.0221646	0.0816144	0.875181	0.0210402
sll1885	unknown protein	0.02494	0.0406176	0.913963	0.0204798
sll1217	unknown protein	0.0243941	0.0474114	0.907765	0.0204297
slr0579	unknown protein	0.0167247	0.913877	0.0489918	0.0204069
sll1761	unknown protein	0.0215492	0.0691862	0.889087	0.0201777
ssl2162	unknown protein	0.0228581	0.054146	0.902941	0.0200547
slr0114	putative PP2C-type protein phosphatase	0.0231207	0.0403982	0.917048	0.0194333
sll0044	unknown protein	0.0161389	0.913728	0.0508951	0.0192375
sll0085	unknown protein	0.0233865	0.0389724	0.918526	0.0191152
slr1079	unknown protein	0.0158772	0.91776	0.047603	0.0187598
slr1862	unknown protein	0.0199634	0.0591996	0.902345	0.018492
ssr2553	unknown protein	0.0224724	0.0380554	0.921062	0.0184101
slr0666	unknown protein	0.0198354	0.057108	0.904983	0.0180738
sll0539	unknown protein	0.0207483	0.039068	0.922883	0.017301
sll0384	unknown protein	0.0129457	0.938398	0.0324585	0.0161977
slr0302	unknown protein	0.0186215	0.0325848	0.933372	0.015422
sll0721	unknown protein	0.0170055	0.0432183	0.92491	0.0148667
ssl7045	unknown protein	0.0174998	0.0317958	0.935988	0.0147165
ssr3129	unknown protein	0.0115112	0.947413	0.0264876	0.014588
slr0106	unknown protein	0.0161699	0.0474265	0.921949	0.0144544
ssr2975	unknown protein	0.0168521	0.0321692	0.936839	0.0141393
sll7056	unknown protein	0.0152227	0.0424394	0.928429	0.0139085
sll1241	unknown protein	0.0158163	0.0374827	0.932974	0.0137272
sll0914	unknown protein	0.0161021	0.0305616	0.939858	0.0134785
sll0068	unknown protein	0.0144092	0.0487443	0.923628	0.0132181
ssl1326	unknown protein	0.0132857	0.0456794	0.928684	0.0123507
ssl0323	unknown protein	0.013383	0.0324638	0.942519	0.0116341
slr1082	unknown protein	0.00944481	0.95435	0.024627	0.0115779
sll1272	unknown protein	0.0127061	0.0325476	0.943365	0.0113817
sll7066	unknown protein	0.00910744	0.957185	0.0223465	0.0113615
sll0722	unknown protein	0.0123221	0.0371347	0.939205	0.0113383
ssr0680	unknown protein	0.0127825	0.0292422	0.946672	0.0113035
slr1771	unknown protein	0.0119405	0.0412229	0.935718	0.0111185
sll0267	unknown protein	0.0121167	0.0315183	0.945435	0.0109296
ssl7021	unknown protein	0.0123774	0.0239689	0.953265	0.0103882
slr0572	unknown protein	0.0123415	0.0233554	0.953967	0.010336
sll1613	unknown protein	0.0107793	0.0316312	0.947733	0.00985697
ssr3159	unknown protein	0.0110553	0.0218435	0.957772	0.00932955
ssl2420	unknown protein	0.0105136	0.0233852	0.956992	0.00910901
sll0595	unknown protein	0.00969523	0.0261161	0.955422	0.00876633
slr1968	unknown protein	0.00973082	0.0247673	0.956773	0.00872846
sll1167	unknown protein	0.00912717	0.0280206	0.954475	0.00837763
slr0793	cation efflux system protein involved in nickel and cobalt tolerance	0.00905013	0.0266936	0.955986	0.00827032
slr7052	unknown protein	0.00832007	0.0282716	0.955746	0.0076619
sll0473	unknown protein	0.00756326	0.0156136	0.970378	0.00644522
ssl0318	unknown protein	0.00741071	0.0150044	0.971265	0.00631959
sll0447	unknown protein	0.00713613	0.0166767	0.970014	0.00617274
slr2111	unknown protein	0.00676714	0.0174879	0.969685	0.00606037
sll0236	unknown protein	0.00654311	0.0204199	0.967073	0.00596368
sll1630	unknown protein	0.00589611	0.0165221	0.972252	0.00532972
sll0243	unknown protein	0.00571963	0.0138581	0.97536	0.00506236
sll1396	unknown protein	0.00572708	0.0144403	0.97481	0.00502234
slr0699	unknown protein	0.0057052	0.0123816	0.977024	0.00488933
slr1403	unknown protein	0.00550228	0.0122009	0.977567	0.00472931
slr0868	unknown protein	0.00507618	0.0130795	0.977325	0.0045198
sll0419	unknown protein	0.00463411	0.0138336	0.97735	0.00418223
slr7061	unknown protein	0.00463722	0.00999447	0.981382	0.0039864
slr7098	unknown protein	0.00385612	0.00919953	0.983589	0.00335549
slr0727	unknown protein	0.00385531	0.00919465	0.983597	0.0033534
sll0281	unknown protein	0.00351515	0.00929972	0.984045	0.00313996
slr7010	unknown protein	0.00351335	0.00947747	0.983886	0.00312352
slr0103	unknown protein	0.00321379	0.00745222	0.986527	0.00280678
sll1717	unknown protein	0.00287429	0.008108	0.986439	0.00257825
sll0943	unknown protein	0.0024255	0.00664197	0.988764	0.00216832
sll1163	unknown protein	0.00235129	0.00605841	0.989515	0.00207517
slr1773	unknown protein	0.00228548	0.0058782	0.989816	0.00202032
NC-435	sRNA	0.0673133	0.00672614	0.00507221	0.920888
NC-791	sRNA	0.0685174	0.00674842	0.00503741	0.919697
NC-658	sRNA	0.088317	0.00988933	0.00745241	0.894341
NC-1617	sRNA	0.0900342	0.0137217	0.00965929	0.886585
NC-492	sRNA	0.0938722	0.0133424	0.0093375	0.883448
NC-235	sRNA	0.10367	0.0076029	0.00603713	0.88269
NC-3	sRNA	0.104844	0.0103122	0.00769031	0.877153
NC-634	sRNA	0.0982211	0.0153409	0.0106003	0.875838
NC-717	sRNA	0.1116	0.00755023	0.00604171	0.874809
NC-1616	sRNA	0.0992883	0.0158689	0.0111423	0.8737
NC-657	sRNA	0.123738	0.00818215	0.00658997	0.86149
NC-1712	sRNA	0.117291	0.0141055	0.0106341	0.857969
NC-1537	sRNA	0.115805	0.0234831	0.0153746	0.845337
NC-322	sRNA	0.149014	0.00892326	0.007257	0.834806
NC-74	sRNA	0.170787	0.00920195	0.00759125	0.81242
NC-75	sRNA	0.159282	0.0276297	0.0188857	0.794202
NC-638	sRNA	0.161932	0.0409432	0.0269418	0.770183
NC-1448	sRNA	0.190071	0.0239573	0.0171484	0.768823
NC-1449	sRNA	0.168641	0.0425182	0.0262696	0.762571
NC-141	sRNA	0.195946	0.0287881	0.0221571	0.753109
NC-788	sRNA	0.203375	0.0336337	0.024046	0.738945
NC-1414	sRNA	0.238464	0.0171333	0.0137138	0.730688
NC-293	sRNA	0.237982	0.0197875	0.0164417	0.725789
SyR2-0-x	sRNA	0.256992	0.012708	0.0108244	0.719476
NC-377	sRNA	0.201725	0.0568408	0.0343255	0.707108
NC-58	sRNA	0.186281	0.0720209	0.0396248	0.702073
NC-223	sRNA	0.206501	0.0579002	0.0359932	0.699606
NC-17	sRNA	0.251444	0.0306872	0.024113	0.693756
NC-669	sRNA	0.302951	0.0125912	0.0107533	0.673705
NC-898	sRNA	0.238853	0.0645976	0.0397646	0.656785
NC-119	sRNA	0.270683	0.0426096	0.034291	0.652417
NC-1628	sRNA	0.205512	0.092857	0.050636	0.650995
NC-840	sRNA	0.329166	0.0128274	0.0108719	0.647135
NC-430	sRNA	0.24506	0.0658943	0.0439975	0.645048
NC-334	sRNA	0.2977	0.0378794	0.029726	0.634695
NC-102	sRNA	0.230964	0.0919701	0.0550454	0.622021
NC-27	sRNA	0.287165	0.0572824	0.0416029	0.613949
NC-192	sRNA	0.207744	0.120004	0.0601617	0.61209
NC-156	sRNA	0.356274	0.0174015	0.0151075	0.611217
NC-1451	sRNA	0.366166	0.0195927	0.0167204	0.597521
NC-176	sRNA	0.258698	0.0937481	0.0562886	0.591265
NC-13	sRNA	0.217004	0.12913	0.0627911	0.591075
NC-79	sRNA	0.400262	0.0130811	0.0112465	0.575411
NC-970	sRNA	0.338894	0.0498991	0.0364374	0.574769
NC-1399	sRNA	0.397087	0.0205576	0.0185714	0.563784
NC-250	sRNA	0.421413	0.02365	0.0197226	0.535214
NC-402	sRNA	0.428811	0.0207013	0.0179252	0.532562
NC-853	sRNA	0.458096	0.0128968	0.011501	0.517506
NC-70	sRNA	0.453604	0.0155853	0.0139104	0.5169
NC-639	sRNA	0.450701	0.0171264	0.0156126	0.51656
NC-172	sRNA	0.321106	0.106951	0.0711179	0.500825
NC-1481	sRNA	0.479637	0.0171632	0.014818	0.488381
NC-520	sRNA	0.270296	0.148686	0.0966237	0.484394
NC-1248	sRNA	0.454508	0.036965	0.0305229	0.478004
NC-55	sRNA	0.228023	0.199129	0.0953266	0.477521
NC-711	sRNA	0.500427	0.0134402	0.012061	0.474072
NC-392	sRNA	0.490262	0.0236479	0.0201256	0.465965
NC-696	sRNA	0.488917	0.0247109	0.0216084	0.464763
NC-111	sRNA	0.20456	0.24095	0.0938538	0.460636
NC-349	sRNA	0.518533	0.0129709	0.0118121	0.456684
NC-1382	sRNA	0.20432	0.243037	0.0966378	0.456006
NC-219	sRNA	0.504689	0.0207334	0.0195932	0.454985
NC-209	sRNA	0.46363	0.0448749	0.0368014	0.454694
NC-359	sRNA	0.213914	0.251783	0.0963301	0.437973
NC-1606	sRNA	0.440094	0.0648755	0.0606077	0.434423
NC-431	sRNA	0.302223	0.163826	0.104979	0.428972
NC-284	sRNA	0.533508	0.0291568	0.0278956	0.409439
NC-1619	sRNA	0.19715	0.300315	0.103207	0.399329
NC-1381	sRNA	0.195692	0.297229	0.10935	0.397729
NC-337	sRNA	0.527003	0.0473252	0.044966	0.380706
NC-1413	sRNA	0.402661	0.117638	0.101953	0.377747
NC-262	sRNA	0.435854	0.107382	0.0930417	0.363722
NC-196	sRNA	0.469266	0.0915105	0.0816605	0.357562
NC-146	sRNA	0.546683	0.0563845	0.0542804	0.342653
NC-404	sRNA	0.181054	0.359378	0.119607	0.339961
NC-1171	sRNA	0.61434	0.0248128	0.0223489	0.338498
NC-361	sRNA	0.177822	0.369435	0.116404	0.336338
NC-330	sRNA	0.196567	0.338315	0.136056	0.329061
NC-1410	sRNA	0.443117	0.114077	0.116338	0.326468
NC-1748	sRNA	0.630265	0.0238841	0.0230994	0.322752
NC-285	sRNA	0.648182	0.0172922	0.0156633	0.318862
NC-233	sRNA	0.189478	0.371279	0.12233	0.316913
NC-189	sRNA	0.354735	0.180702	0.153049	0.311514
NC-445	sRNA	0.654134	0.0190893	0.0192066	0.30757
NC-1082	sRNA	0.676463	0.0173128	0.0170462	0.289178
NC-1103	sRNA	0.481253	0.0941693	0.140607	0.283971
NC-109	sRNA	0.501008	0.091381	0.123793	0.283818
NC-312	sRNA	0.157335	0.445517	0.118362	0.278787
NC-234	sRNA	0.695211	0.0135429	0.0125709	0.278675
NC-142	sRNA	0.157672	0.443835	0.120184	0.278309
NC-895	sRNA	0.43861	0.123191	0.163386	0.274813
NC-63	sRNA	0.171533	0.403294	0.151361	0.273812
NC-1690	sRNA	0.703083	0.0120932	0.0112263	0.273597
NC-1567	sRNA	0.241703	0.292195	0.212166	0.253936
NC-1190	sRNA	0.555924	0.0813308	0.109776	0.25297
NC-187	sRNA	0.164269	0.422506	0.160908	0.252317
NC-823	sRNA	0.158613	0.442779	0.148624	0.249985
NC-1188	sRNA	0.499075	0.100526	0.154245	0.246154
NC-83	sRNA	0.705816	0.0248135	0.0262621	0.243108
NC-1673	sRNA	0.530035	0.0930187	0.139069	0.237877
NC-133	sRNA	0.139673	0.508757	0.115043	0.236527
NC-1630	sRNA	0.165118	0.464109	0.135119	0.235654
NC-341	sRNA	0.744761	0.0102128	0.00979041	0.235236
NC-1443	sRNA	0.319517	0.191697	0.255987	0.2328
NC-80	sRNA	0.474561	0.0998776	0.195296	0.230265
NC-97	sRNA	0.135568	0.518906	0.119464	0.226061
NC-680	sRNA	0.724197	0.0257326	0.0262846	0.223786
NC-410	sRNA	0.576453	0.0779525	0.123085	0.22251
NC-995	sRNA	0.59465	0.0710204	0.114795	0.219535
NC-40	sRNA	0.397274	0.117377	0.268081	0.217267
NC-1547	sRNA	0.704336	0.0365501	0.0432623	0.215852
NC-1545	sRNA	0.703752	0.038275	0.0437446	0.214228
NC-316	sRNA	0.17496	0.346271	0.266432	0.212337
NC-271	sRNA	0.771075	0.00982813	0.0095424	0.209554
NC-1706	sRNA	0.362383	0.127561	0.301907	0.20815
NC-1335	sRNA	0.704417	0.0400182	0.0484459	0.207119
NC-939	sRNA	0.744446	0.0245244	0.0273057	0.203724
NC-318	sRNA	0.729325	0.0324382	0.0354275	0.202809
NC-117	sRNA	0.365016	0.125396	0.307087	0.202501
NC-319	sRNA	0.188164	0.362861	0.247382	0.201593
NC-981	sRNA	0.259688	0.198594	0.340244	0.201474
NC-26	sRNA	0.773583	0.0139182	0.013427	0.199071
NC-168	sRNA	0.122351	0.565128	0.114002	0.19852
NC-259	sRNA	0.119395	0.562606	0.137479	0.18052
NC-38	sRNA	0.742817	0.0350083	0.0427527	0.179422
NC-137	sRNA	0.114597	0.587307	0.121706	0.17639
NC-1261	sRNA	0.78129	0.0212847	0.0222949	0.175131
NC-1637	sRNA	0.785546	0.0246969	0.0293721	0.160385
NC-954	sRNA	0.786518	0.0252434	0.0293244	0.158915
NC-380	sRNA	0.800665	0.0202262	0.021758	0.157351
NC1-0-x	sRNA	0.234971	0.137351	0.477285	0.150393
NC-239	sRNA	0.813768	0.0194028	0.0216465	0.145182
NC-1722	sRNA	0.208287	0.138358	0.509004	0.144351
NC-1660	sRNA	0.125874	0.537629	0.193772	0.142725
ncRNA_983563:983626	sRNA	0.220382	0.136011	0.501172	0.142434
NC-501	sRNA	0.807235	0.0230892	0.0287028	0.140973
NC-167	sRNA	0.837327	0.0112045	0.0118214	0.139647
NC-29	sRNA	0.213011	0.135039	0.513228	0.138722
NC-19	sRNA	0.818046	0.0203445	0.0249107	0.136698
NC-821	sRNA	0.0967898	0.624358	0.144863	0.133989
NC-1415	sRNA	0.847491	0.00930721	0.00941287	0.133789
NC-1036	sRNA	0.108569	0.600932	0.158034	0.132465
NC-324	sRNA	0.125888	0.389006	0.357724	0.127383
NC-746	sRNA	0.845039	0.013943	0.0151467	0.125872
NC-667	sRNA	0.170815	0.15149	0.555735	0.12196
NC-305	sRNA	0.0937727	0.604147	0.180273	0.121807
NC-1574	sRNA	0.0803579	0.690244	0.114451	0.114948
NC-1187	sRNA	0.151385	0.144449	0.591283	0.112883
NC-980	sRNA	0.125429	0.242862	0.520596	0.111113
NC-1586	sRNA	0.0907434	0.582215	0.224482	0.102559
NC-309	sRNA	0.0934163	0.368073	0.439162	0.0993486
NC-43	sRNA	0.114481	0.164575	0.627265	0.0936791
NC-1348	sRNA	0.0792718	0.673636	0.153858	0.0932345
NC-354	sRNA	0.891152	0.0082388	0.00900121	0.0916077
NC-764	sRNA	0.0819029	0.436673	0.395498	0.0859262
NC-77	sRNA	0.0607058	0.769128	0.084636	0.0855304
NC-65	sRNA	0.0697058	0.662363	0.183687	0.084244
NC-1371	sRNA	0.0730883	0.594067	0.253515	0.0793297
NC-1600	sRNA	0.912238	0.0065291	0.00686074	0.0743718
NC-181	sRNA	0.068942	0.54485	0.312353	0.0738551
NC-1162	sRNA	0.0905642	0.121735	0.713964	0.0737365
NC-49	sRNA	0.0672252	0.547102	0.314842	0.0708307
NC-350	sRNA	0.0539168	0.790248	0.0853286	0.0705062
NC-50	sRNA	0.0855747	0.143461	0.701072	0.0698926
NC-1736	sRNA	0.0689713	0.230281	0.637288	0.0634592
NC-247	sRNA	0.0635101	0.199177	0.67753	0.0597833
NC-425	sRNA	0.0586859	0.265137	0.618275	0.0579025
NC-290	sRNA	0.0537861	0.529842	0.358709	0.0576624
NC-449	sRNA	0.0550648	0.411771	0.47607	0.057094
NC-1777	sRNA	0.053235	0.504847	0.384984	0.0569333
NC-1134	sRNA	0.0581866	0.214944	0.670474	0.0563954
NC-436	sRNA	0.0461846	0.739889	0.159532	0.0543944
NC-1136	sRNA	0.0552718	0.22741	0.663781	0.0535372
NC-681	sRNA	0.0660454	0.0836388	0.797812	0.0525036
NC-52	sRNA	0.0472433	0.634462	0.265897	0.0523978
NC-304	sRNA	0.0485095	0.646996	0.252928	0.0515658
NC-91	sRNA	0.0423654	0.791013	0.115591	0.0510305
NC-412	sRNA	0.0472604	0.684401	0.217546	0.0507925
NC-678	sRNA	0.0498714	0.363872	0.536501	0.0497551
NC-269	sRNA	0.0486559	0.336663	0.565236	0.0494451
NC-795	sRNA	0.0424164	0.795212	0.112952	0.0494195
NC-211	sRNA	0.0500748	0.176914	0.724372	0.0486382
NC-1130	sRNA	0.0465466	0.422038	0.4836	0.0478152
NC-272	sRNA	0.0457076	0.446122	0.46084	0.04733
NC-1638	sRNA	0.0452071	0.547347	0.360163	0.0472834
NC-198	sRNA	0.045588	0.471739	0.435508	0.0471645
NC-399	sRNA	0.045523	0.405431	0.502444	0.0466014
NC-1321	sRNA	0.0364709	0.837428	0.0798737	0.046227
NC-1687	sRNA	0.0447559	0.41058	0.498465	0.0461992
NC-175	sRNA	0.0422191	0.648976	0.263835	0.0449695
NC-1465	sRNA	0.0408724	0.673328	0.24131	0.0444897
NC-132	sRNA	0.0512545	0.091452	0.813028	0.0442654
NC-792	sRNA	0.039591	0.753852	0.162698	0.043859
NC-876	sRNA	0.0519709	0.0781051	0.826651	0.0432727
NC-1484	sRNA	0.0524606	0.0785545	0.825743	0.0432419
NC-41	sRNA	0.0464233	0.160083	0.750808	0.0426863
NC-232	sRNA	0.0440409	0.168578	0.745483	0.0418984
NC-1716	sRNA	0.0323189	0.833817	0.0948229	0.0390417
NC-33	sRNA	0.0411829	0.17013	0.749999	0.0386886
NC-372	sRNA	0.0315192	0.816381	0.114953	0.0371472
NC-244	sRNA	0.0446349	0.0658001	0.853843	0.0357219
NC-1731	sRNA	0.035401	0.171039	0.758721	0.0348385
NC-421	sRNA	0.035191	0.168451	0.761859	0.0344984
NC-1208	sRNA	0.0293381	0.848178	0.0885238	0.0339604
NC-138	sRNA	0.036376	0.131845	0.798361	0.0334182
NC-373	sRNA	0.0279321	0.831786	0.107646	0.0326362
NC-101	sRNA	0.028688	0.794658	0.144831	0.0318226
NC-660	sRNA	0.0280139	0.810375	0.130362	0.0312485
NC-833	sRNA	0.0273386	0.81708	0.124462	0.0311196
NC-1334	sRNA	0.0372614	0.060738	0.871805	0.0301955
NC-1453	sRNA	0.025998	0.828004	0.11656	0.0294381
NC-282	sRNA	0.0355965	0.0555966	0.879436	0.0293705
NC-298	sRNA	0.0301926	0.146471	0.794437	0.0288986
NC-108	sRNA	0.0300952	0.0938573	0.847703	0.0283449
NC-265	sRNA	0.0305243	0.100316	0.841505	0.0276552
NC-1331	sRNA	0.0333262	0.0510463	0.888656	0.026971
NC-207	sRNA	0.0294227	0.0754072	0.869496	0.0256738
NC-766	sRNA	0.0274046	0.0813794	0.865629	0.0255871
NC-288	sRNA	0.0256449	0.11094	0.838872	0.0245438
NC-212	sRNA	0.025224	0.121214	0.829319	0.0242425
NC-343	sRNA	0.0242973	0.109078	0.843281	0.0233438
NC-880	sRNA	0.027633	0.0548588	0.894357	0.0231512
NC-163	sRNA	0.0228879	0.0674914	0.888836	0.0207843
NC-544	sRNA	0.0167229	0.916356	0.0471269	0.0197939
NC-882	sRNA	0.0213289	0.0712607	0.887869	0.0195418
NC-194	sRNA	0.0169079	0.905105	0.0584642	0.0195224
NC-1133	sRNA	0.0156273	0.922233	0.0435789	0.018561
NC-688	sRNA	0.0142682	0.937049	0.030616	0.0180668
NC-1491	sRNA	0.018835	0.0506607	0.913302	0.0172027
NC-277	sRNA	0.0186307	0.0384339	0.926836	0.0160991
NC-199	sRNA	0.0158715	0.0475705	0.922338	0.0142205
NC-155	sRNA	0.0101177	0.953833	0.0233133	0.0127358
NC-683	sRNA	0.0138472	0.0291572	0.945235	0.0117603
NC-1737	sRNA	0.0113288	0.037764	0.940397	0.0105098
NC-48	sRNA	0.00754895	0.961531	0.0217906	0.00912916
NC-353	sRNA	0.0102463	0.021784	0.959156	0.00881332
NC-693	sRNA	0.0090466	0.019834	0.963379	0.0077409
NC-1703	sRNA	0.00873906	0.0197263	0.963901	0.00763338
NC-347	sRNA	0.00684309	0.0175808	0.969452	0.00612366
NC-1160	sRNA	0.0063033	0.01526	0.972855	0.00558163
NC-433	sRNA	0.00587216	0.0173176	0.971538	0.00527212
NC-1148	sRNA	0.00294054	0.00837321	0.986047	0.00263963
slr1636-as1	asRNA	0.106471	0.0115792	0.0087463	0.873204
sll0397-as2	asRNA	0.107293	0.0128734	0.00961539	0.870219
sll1366-as1	asRNA	0.12508	0.0263281	0.017547	0.831045
slr1237-as1	asRNA	0.155732	0.00877166	0.00710779	0.828389
slr0431-as2	asRNA	0.148785	0.0145963	0.0110906	0.825528
slr1351-as4	asRNA	0.147415	0.0166272	0.0129381	0.823019
slr0776-as5	asRNA	0.152639	0.0200153	0.0141278	0.813218
slr0431-as3	asRNA	0.164208	0.0167405	0.012887	0.806165
slr0144-as1	asRNA	0.154995	0.0239094	0.0170937	0.804002
sll0207-as2	asRNA	0.160233	0.0359606	0.0227968	0.78101
slr1053-as2	asRNA	0.196805	0.0129336	0.0105927	0.779669
slr0359-as8	asRNA	0.195526	0.0158169	0.0129446	0.775712
slr1847-as1	asRNA	0.163949	0.0422459	0.0274824	0.766323
sll1586-as3	asRNA	0.212405	0.0136746	0.010998	0.762922
slr1536-as1	asRNA	0.180678	0.0384403	0.0245978	0.756284
slr1147-as1	asRNA	0.20253	0.0258058	0.018475	0.753189
slr1053-as4	asRNA	0.218637	0.0182963	0.0149138	0.748153
sll1193-as2	asRNA	0.245688	0.0165966	0.0134084	0.724307
sll1860-as1	asRNA	0.217317	0.0348215	0.0241538	0.723708
sll0207-as1	asRNA	0.197436	0.0524882	0.0319753	0.718101
slr1053-as3	asRNA	0.24539	0.0200105	0.0165511	0.718048
slr1431-as4	asRNA	0.216366	0.0462247	0.0299399	0.70747
slr2049-as1	asRNA	0.260885	0.0348182	0.028231	0.676065
slr1491-as1	asRNA	0.283825	0.0218984	0.0187356	0.675541
sll1934-as1	asRNA	0.243217	0.054241	0.0402271	0.662315
sll0270-as1	asRNA	0.267732	0.0397789	0.0323063	0.660183
slr1511-as1	asRNA	0.258346	0.0471771	0.0363342	0.658143
sll1289-as1	asRNA	0.320662	0.015451	0.0135132	0.650374
slr0033-as2	asRNA	0.311653	0.0254468	0.0220932	0.640807
sll1366-as2	asRNA	0.215373	0.0937835	0.0521383	0.638706
slr1624-as1	asRNA	0.296606	0.0352759	0.0299808	0.638137
sll1280-as1	asRNA	0.298461	0.0420239	0.0353944	0.624121
slr0408-as2	asRNA	0.353252	0.01263	0.0108891	0.623229
slr1211-as1	asRNA	0.34847	0.0204676	0.0179112	0.613151
sll1143-as3	asRNA	0.395866	0.0124267	0.0109479	0.580759
slr0033-as1	asRNA	0.371847	0.0250761	0.0225579	0.580519
slr1053-as1	asRNA	0.383574	0.0222473	0.0191739	0.575005
sll1867-as1	asRNA	0.212746	0.147082	0.0689993	0.571173
slr1900-as2	asRNA	0.391679	0.0196422	0.0177184	0.57096
sll0144-as2	asRNA	0.402446	0.024292	0.0220946	0.551167
slr1028-as14	asRNA	0.438475	0.0124002	0.01098	0.538145
slr1213-as1	asRNA	0.448709	0.0208217	0.0187355	0.511734
slr0322-as1	asRNA	0.460905	0.0185604	0.0170443	0.503491
slr0216-as1	asRNA	0.447212	0.0312244	0.0294138	0.49215
slr0572-as1	asRNA	0.431007	0.0414837	0.0354724	0.492037
slr0533-as1	asRNA	0.492861	0.0169042	0.0156447	0.47459
slr2043-as1	asRNA	0.496833	0.0168716	0.0156405	0.470655
slr0854-as1	asRNA	0.231721	0.223258	0.0949114	0.45011
slr0861-as1	asRNA	0.525914	0.0150608	0.0138391	0.445186
sll0263-as1	asRNA	0.438882	0.0678899	0.0623108	0.430917
slr1737-as1	asRNA	0.241448	0.239012	0.106622	0.412918
slr0213-as1	asRNA	0.538551	0.0317381	0.0303822	0.399328
sll0371-as1	asRNA	0.476204	0.0626843	0.0662783	0.394833
asRNA_2119696:2119748	asRNA	0.489394	0.0596531	0.0599833	0.39097
slr2018-as1	asRNA	0.544273	0.0337915	0.0341464	0.387789
sll1127-as1	asRNA	0.285357	0.197286	0.13585	0.381507
slr1508-as1	asRNA	0.541815	0.0409497	0.0431135	0.374122
sll1143-as2	asRNA	0.600767	0.0135686	0.0125216	0.373142
sll0680-as1	asRNA	0.363144	0.126982	0.137821	0.372053
IsrR-0-x	asRNA of sll0247	0.474633	0.0792133	0.0825912	0.363562
sll0247-as2	asRNA	0.468635	0.0858086	0.0914956	0.35406
sll0107-as1	asRNA	0.47541	0.0839973	0.0970406	0.343552
slr1911-as1	asRNA	0.631716	0.0196219	0.0192368	0.329426
sll1070-as2	asRNA	0.560584	0.0582738	0.0649	0.316242
sll1771-as2	asRNA	0.530185	0.075001	0.0920993	0.302714
slr0864-as1	asRNA	0.676556	0.0146477	0.0142538	0.294543
tktA-as1-0-x	asRNA	0.593931	0.0560746	0.0654513	0.284543
slr0423-as1	asRNA	0.491039	0.0954921	0.13039	0.283079
sll1601-as1	asRNA	0.488682	0.0950199	0.155343	0.260955
sll0654-as2	asRNA	0.154967	0.458533	0.134343	0.252157
sll1823-as1	asRNA	0.650224	0.0445628	0.0532792	0.251934
slr0402-as1	asRNA	0.70044	0.0238828	0.023863	0.251814
sll1939-as1	asRNA	0.685323	0.0314549	0.0342727	0.248949
slr1534-as3	asRNA	0.179455	0.386748	0.185717	0.248081
slr0322-as2	asRNA	0.734103	0.0120048	0.0118045	0.242087
sll1027-as1	asRNA	0.380432	0.12625	0.258105	0.235212
sll0010-as2	asRNA	0.606287	0.0702431	0.0991178	0.224352
sll1926-as2	asRNA	0.737391	0.0188941	0.0201112	0.223604
slr7016-as2	asRNA	0.654696	0.0508513	0.0709557	0.223497
slr0015-as1	asRNA	0.712665	0.0326545	0.0355191	0.219161
sll0456-as1	asRNA	0.285595	0.194981	0.305811	0.213613
sll1723-as1	asRNA	0.768246	0.00942254	0.008892	0.213439
sll1888-as1	asRNA	0.693192	0.0401383	0.0535396	0.213131
slr1022-as2	asRNA	0.721057	0.0316382	0.0349045	0.2124
sll0195-as2	asRNA	0.384557	0.132544	0.272382	0.210517
sll1878-as1	asRNA	0.347583	0.129988	0.313828	0.2086
slr1603-as1	asRNA	0.665736	0.0522024	0.0786551	0.203406
sll1098-as1	asRNA	0.73081	0.0313065	0.036911	0.200973
slr0919-as1	asRNA	0.698695	0.0433394	0.057214	0.200751
slr2143-as1	asRNA	0.768916	0.0154836	0.0162246	0.199376
slr0300-as1	asRNA	0.147741	0.499103	0.153806	0.19935
slr1322-as2	asRNA	0.790296	0.00847149	0.00805499	0.193178
slr1147-as2	asRNA	0.750121	0.0266974	0.0323415	0.19084
sll1800-as2	asRNA	0.790127	0.010424	0.0104316	0.189017
slr1318-as1	asRNA	0.264238	0.152937	0.399477	0.183348
slr1467-as1	asRNA	0.273561	0.172049	0.371756	0.182634
sll0145-as1	asRNA	0.780452	0.0180066	0.018947	0.182594
slr0604-as1	asRNA	0.79471	0.0116452	0.0115679	0.182077
rpl1-1-x	asRNA of sll1744	0.74788	0.0326184	0.0424546	0.177047
rpl1-0-x	asRNA of sll1744	0.755989	0.0299275	0.0381553	0.175928
sll0364-as1	asRNA	0.263662	0.147706	0.415605	0.173027
sll1851-as1	asRNA	0.131874	0.548886	0.146661	0.172579
sll1289-as2	asRNA	0.79944	0.0138514	0.0146839	0.172024
slr7060-as1	asRNA	0.787199	0.0204776	0.0234843	0.168839
slr2042-as1	asRNA	0.783375	0.0237967	0.029555	0.163273
slr1322-as1	asRNA	0.807815	0.0142083	0.0154934	0.162483
sll1710-as1	asRNA	0.238589	0.147049	0.460366	0.153996
slr1783-as1	asRNA	0.118019	0.51227	0.218375	0.151336
sll1874-as1	asRNA	0.227776	0.148675	0.473446	0.150104
sll0195-as1	asRNA	0.227446	0.138589	0.48742	0.146544
slr1931-as1	asRNA	0.227793	0.133396	0.493086	0.145725
sll1123-as1	asRNA	0.207167	0.134808	0.514807	0.143219
slr1146-as3	asRNA	0.18529	0.143068	0.532918	0.138723
slr1740-as1	asRNA	0.101306	0.638774	0.121789	0.138132
slr2026-as2	asRNA	0.852667	0.00706849	0.00686007	0.133404
sll1800-as3	asRNA	0.188665	0.132627	0.54538	0.133328
sll0726-as1	asRNA	0.174181	0.145623	0.546899	0.133297
sll1219-as1	asRNA	0.193556	0.131551	0.542472	0.132421
slr1146-as1	asRNA	0.195805	0.128543	0.543791	0.131861
6803t13-0-x	asRNA slr1740	0.0936628	0.65951	0.122122	0.124706
sll1342-as1	asRNA	0.114303	0.512391	0.25035	0.122956
sll1730-as2	asRNA	0.853097	0.0121341	0.0126049	0.122164
slr1164-as1	asRNA	0.840149	0.0171123	0.020855	0.121884
sll0426-as1	asRNA	0.167793	0.128735	0.582654	0.120818
slr0541-as1	asRNA	0.172799	0.135169	0.572965	0.119068
ssl1533-0-x	asRNA ndhF1	0.0817982	0.691294	0.108255	0.118654
slr7054-as2	asRNA	0.874397	0.00772544	0.00768314	0.110195
slr0042-as3	asRNA	0.87254	0.00877264	0.00936091	0.109326
slr0531-as2	asRNA	0.873625	0.00864602	0.00914179	0.108588
sll1658-as1	asRNA	0.860552	0.0152847	0.0182382	0.105925
sll0621-as1	asRNA	0.150219	0.121826	0.622292	0.105663
sll1804-as1	asRNA	0.867596	0.0124015	0.0144965	0.105506
ssl3382-as2	asRNA	0.0825492	0.688237	0.124567	0.104646
sll1900-as1	asRNA	0.0715391	0.71987	0.107569	0.101023
sll1376-as1	asRNA	0.129256	0.137005	0.633055	0.100684
slr1494-as2	asRNA	0.0979586	0.440154	0.362467	0.0994208
slr1837-as1	asRNA	0.890599	0.00562876	0.00555618	0.0982162
sll0723-as4	asRNA	0.889791	0.00690597	0.00715611	0.0961469
sll1363-as1	asRNA	0.133976	0.115378	0.655351	0.0952947
sll0923-as1	asRNA	0.0753439	0.709511	0.120128	0.0950176
slr0776-as2	asRNA	0.126218	0.114127	0.667164	0.0924904
sll1906-as1	asRNA	0.126759	0.123189	0.658155	0.0918961
sll1322-as1	asRNA	0.108216	0.134687	0.667878	0.0892199
sll1124-0-x	asRNA	0.117238	0.131705	0.663212	0.0878443
slr0942-as1	asRNA	0.0824537	0.280904	0.552636	0.0840069
slr1119-as2	asRNA	0.0631881	0.739707	0.11436	0.0827448
sll1479-as1	asRNA	0.107221	0.110432	0.700277	0.082071
sll1453-as1	asRNA	0.0930281	0.137499	0.688801	0.0806715
sll1172-as1	asRNA	0.0992047	0.107155	0.717317	0.0763231
ssr1558-as1	asRNA	0.102755	0.104083	0.71731	0.0758525
sll0424-as1	asRNA	0.0811314	0.149259	0.6971	0.0725092
slr0580-as1	asRNA	0.0909098	0.109602	0.726989	0.0724993
ssl3382-as1	asRNA	0.062974	0.708597	0.157145	0.0712839
sll0330-as2	asRNA	0.0700189	0.273577	0.585174	0.0712301
slr1591-as1	asRNA	0.0771164	0.235092	0.616897	0.0708943
slr1691-as2	asRNA	0.076727	0.158731	0.693657	0.0708852
sll0513-as1	asRNA	0.058011	0.723681	0.147932	0.0703756
sll0219-as1	asRNA	0.0827007	0.152449	0.695393	0.0694568
slr0474-as1	asRNA	0.0820735	0.103681	0.747729	0.0665168
slr0519-as1	asRNA	0.0788078	0.137849	0.718641	0.064703
sll1586-as2	asRNA	0.053722	0.726631	0.155956	0.0636907
slr1250-as2	asRNA	0.0816282	0.0957491	0.760544	0.0620787
slr1403-as8	asRNA	0.0608792	0.269193	0.60812	0.0618074
slr1397-as1	asRNA	0.0425665	0.831711	0.067359	0.0583633
sll1716-as1	asRNA	0.0545339	0.619307	0.26807	0.058089
sll0696-as1	asRNA	0.0747493	0.0954286	0.772064	0.0577586
slr2131-as1	asRNA	0.0689575	0.0953311	0.778732	0.0569795
sll1967-as1	asRNA	0.0680695	0.133964	0.740991	0.056975
slr1876-as3	asRNA	0.0573505	0.323025	0.563283	0.0563418
sll0764-as1	asRNA	0.0460535	0.797389	0.101933	0.0546244
NC5-0-x	asRNA sll1864	0.0463112	0.731187	0.167978	0.0545236
sll0370-as1	asRNA	0.0567336	0.164389	0.724392	0.0544846
slr0211-as2	asRNA	0.0710108	0.085661	0.788937	0.0543916
slr1876-as1	asRNA	0.0588518	0.155631	0.731626	0.0538909
sll1200-as2	asRNA	0.0577971	0.215704	0.673032	0.0534665
slr0404-as1	asRNA	0.0682528	0.0884321	0.790175	0.0531398
slr1876-as2	asRNA	0.0516759	0.341539	0.55493	0.0518557
sll1888-as2	asRNA	0.0563804	0.12655	0.765234	0.0518356
slr1394-as1	asRNA	0.0607636	0.0958501	0.791557	0.0518298
sll0477-as2	asRNA	0.045201	0.752857	0.150115	0.051827
slr0369-as2	asRNA	0.0650008	0.0842878	0.799842	0.0508695
slr1250-as1	asRNA	0.06321	0.0989461	0.787246	0.0505976
slr0479-as1	asRNA	0.0486867	0.346281	0.554799	0.0502337
slr0354-as1	asRNA	0.0420049	0.769491	0.138298	0.050206
sll1198-as1	asRNA	0.0446275	0.731665	0.173527	0.0501808
slr2141-as1	asRNA	0.0509051	0.190089	0.70892	0.0500858
slr0370-as3	asRNA	0.0512035	0.161959	0.737522	0.0493149
slr0593-as1	asRNA	0.0485905	0.196811	0.706543	0.0480556
slr1876-as5	asRNA	0.0489387	0.244385	0.658649	0.0480274
slr1023-as2	asRNA	0.0574872	0.108302	0.786452	0.0477586
sll1864-as1	asRNA	0.0396079	0.782026	0.130967	0.0473994
sll0772-as1	asRNA	0.0351932	0.859695	0.0578218	0.0472905
sll1570-as1	asRNA	0.0463133	0.349314	0.557226	0.0471475
sll0172-as1	asRNA	0.0601656	0.0757788	0.817125	0.0469303
sll0732-as2	asRNA	0.0596824	0.0808219	0.812881	0.0466147
NC4-0-x	asRNA sll1864	0.0401923	0.742413	0.171103	0.0462909
sll0540-as1	asRNA	0.0436075	0.560386	0.34996	0.0460456
sll0082-as1	asRNA	0.0575525	0.0754418	0.821054	0.0459519
slr1227-as1	asRNA	0.0380764	0.77538	0.141823	0.044721
sll0518-as1	asRNA	0.0541416	0.0813577	0.820029	0.0444715
sll1685-as3	asRNA	0.0439499	0.25784	0.653837	0.0443725
slr1596-as1	asRNA	0.0391725	0.713703	0.203213	0.0439109
sll1521-as2	asRNA	0.0405236	0.66175	0.253909	0.0438164
slr0907-as1	asRNA	0.0535503	0.0819847	0.821609	0.0428559
slr1174-as1	asRNA	0.0542391	0.0711323	0.831922	0.0427065
slr0080-as2	asRNA	0.0438543	0.208671	0.705021	0.0424538
sll0926-as1	asRNA	0.0495657	0.0809065	0.827602	0.0419253
fbp-0-x	asRNA of sll1636	0.0413475	0.28804	0.629212	0.0414004
sll1200-as1	asRNA	0.0419519	0.223249	0.694201	0.0405978
slr2076-as2	asRNA	0.0478173	0.0786672	0.833611	0.0399047
sll0898-as1	asRNA	0.0334477	0.811927	0.115267	0.0393581
sll0006-as1	asRNA	0.0392772	0.203116	0.718598	0.0390094
sll0640-as1	asRNA	0.0476706	0.0738761	0.839581	0.038872
sll1085-as3	asRNA	0.0491784	0.0682229	0.84388	0.0387182
slr0418-as1	asRNA	0.0286135	0.881951	0.0511345	0.0383014
slr0822-as2	asRNA	0.0459072	0.0734127	0.843056	0.0376239
slr1403-as6	asRNA	0.0380677	0.14668	0.778281	0.0369708
sll1103-as1	asRNA	0.0462104	0.0682785	0.848688	0.0368227
sll0477-as1	asRNA	0.0382748	0.120232	0.805102	0.0363909
hik31-0-x	asRNA of sll0790	0.0449561	0.068243	0.850905	0.0358962
slr2011-as2	asRNA	0.0296454	0.835972	0.0989271	0.0354556
sll1584-as2	asRNA	0.0371221	0.179629	0.747796	0.0354528
sll0397-as1	asRNA	0.0399047	0.0818271	0.842886	0.0353822
sll0992-as1	asRNA	0.0358924	0.156973	0.772109	0.0350256
slr1464-as2	asRNA	0.0283196	0.870575	0.0660891	0.0350165
slr0630-as1	asRNA	0.0436553	0.0678081	0.853564	0.0349729
clpB1-0-x	asRNA ssl2971	0.0352881	0.211806	0.718009	0.0348965
slr1808-as2	asRNA	0.0419654	0.0781004	0.845059	0.0348753
sll1319-as1	asRNA	0.0271828	0.886465	0.0515569	0.0347953
ssl2982-as1	asRNA	0.0380107	0.112163	0.815146	0.0346798
slr1971-as2	asRNA	0.0256933	0.89443	0.045797	0.0340798
slr1280-as1	asRNA	0.0347673	0.16028	0.770912	0.0340403
rffM-0-x	asRNA of slr1118	0.0305484	0.780813	0.154756	0.0338829
sll0574-as2	asRNA	0.0410492	0.0604592	0.865056	0.033436
sll0830-as1	asRNA	0.0408223	0.0599185	0.866293	0.0329666
slr1697-as1	asRNA	0.0348779	0.10613	0.826085	0.032907
sll0887-as1	asRNA	0.0375493	0.0744726	0.855082	0.0328957
ssl0426-as2	asRNA	0.0405748	0.0603099	0.866389	0.0327268
sll0821-as1	asRNA	0.0403278	0.0665289	0.860483	0.0326602
sll1586-as4	asRNA	0.0248674	0.894854	0.0478084	0.0324705
slr0056-as1	asRNA	0.0396343	0.0586119	0.870036	0.0317177
sll1321-as1	asRNA	0.0282135	0.801673	0.138397	0.0317164
slr0535-as2	asRNA	0.038855	0.0577708	0.87231	0.0310644
sll0480-as1	asRNA	0.0318587	0.135814	0.801369	0.0309584
sll0855-as1	asRNA	0.037893	0.0615753	0.869601	0.0309311
slr1924-as1	asRNA	0.0340578	0.0790165	0.856408	0.030518
slr1324-as3	asRNA	0.0362257	0.0610424	0.87223	0.0305019
slr1679-as1	asRNA	0.0312707	0.13956	0.799031	0.0301387
slr1416-as2	asRNA	0.0322183	0.0939733	0.843729	0.0300791
slr1315-as2	asRNA	0.0338973	0.0695127	0.866607	0.0299827
slr1107-as1	asRNA	0.0319976	0.110777	0.827758	0.0294674
sll1104-as1	asRNA	0.0357841	0.0590924	0.875657	0.0294666
slr2046-as5	asRNA	0.0334962	0.0808674	0.856218	0.0294188
slr1459-as1	asRNA	0.0302998	0.130535	0.809983	0.0291814
slr0740-as1	asRNA	0.0321233	0.0731579	0.865781	0.0289381
sll0230-as1	asRNA	0.0341881	0.0635113	0.873795	0.0285052
slr1968-as3	asRNA	0.0301437	0.133768	0.807636	0.0284526
[truncated: 1,519 more rows]
