# Supplementary material for: Iron Deprivation in Synechocystis: Inference of Pathways, Non-coding RNAs, and Regulatory Elements from Comprehensive Expression Profiling
Source: G3 (Bethesda). 2012 Dec 1;2(12):1475–95. doi: 10.1534/g3.112.003863 (PMC3516471; doi:10.1534/g3.112.003863)
Supplement: Supporting Information [file supp_2.12.1475_TableS3.xls]

## Sheet: EADEG
Table S3A EADEG analyses of genes differentially expressed. Functional categories were taken from the Cyanobase as well as KEGG pathways (light green). Cyanobase categories (light blue) and sub-categories (white) were enlarged by an extra category “non-coding” that includes sRNAs and asRNAs. Only results for those categories which were significantly affected (FDR < 0.2) for at least one time poin…
Functions enriched in genes differentially expressed
ID	Functional category	N	M	FDR
C1	Membranes, lipoproteins, and porins	12	7	0.033
H	Photosynthesis and respiration	142	46	4.72 ∙10-4
H1	ATP synthase	10	7	0.011
H5	NADH dehydrogenase	22	11	0.013
H8	Phycobilisome	18	11	0.002
N	Transport and binding proteins	196	58	4.72 ∙10-4
Z	Unknown	556	125	0.025
syn00010	Glycolysis / Gluconeogenesis	28	11	0.138
syn00190	Oxidative phosphorylation	51	22	0.002
syn00196	Phycobilisome	15	8	0.08
syn00860	Porphyrin and chlorophyll metabolism	50	16	0.183
syn02010	ABC transporters	81	24	0.138
Functions enriched in genes up-regulated
			3 hours		12 hours		24 hours		48 hours		72 hours
ID	Functional category	N	M	FDR	M	FDR	M	FDR	M	FDR	M	FDR
A	Amino acid biosynthesis	97	8	0.041	5	0.371	5	0.195	2	1	2	1
A4	Glutamate family / Nitrogen assimilation	35	5	0.06	4	0.145	5	0.014	2	1	2	1
A6	Serine family / Sulfur assimilation	9	3	0.04	1	0.966	0	1	0	1	0	1
B	Biosynthesis of cofactors, prosthetic groups, and carriers	123	12	0.005	9	0.032	4	0.708	2	1	7	0.104
B3	Cobalamin, heme, phycobilin and porphyrin	47	8	0.002	7	0.005	1	1	1	1	2	1
C	Cell envelope	67	7	0.031	6	0.032	1	1	1	1	1	1
C1	Membranes, lipoproteins, porins	12	3	0.06	3	0.063	1	1	1	1	1	1
F	Energy metabolism	93	8	0.038	1	1	2	1	0	1	0	1
F11	Pyruvate dehydrogenase	4	2	0.06	0	1	0	1	0	1	0	1
F9	Glycolysis	15	3	0.082	0	1	0	1	0	1	0	1
G	Fatty acid, phospholipid and sterol metabolism	39	5	0.035	2	0.623	0	1	0	1	0	1
H	Photosynthesis and respiration	142	24	4.41∙10-10	13	8.08∙10-4	6	0.205	2	1	2	1
H1	ATP synthase	10	6	8.72∙10-6	2	0.23	2	0.2	0	1	0	1
H2	CO2 fixation	15	3	0.082	1	1	1	1	0	1	0	1
H7	Photosystem II	28	4	0.082	2	0.966	2	0.974	1	1	1	1
H8	Phycobilisome	18	8	3.12∙10-6	6	1.65∙10-4	0	1	0	1	0	1
L	Transcription	30	2	0.497	2	0.531	0	1	0	1	3	0.117
M	Translation	168	9	0.229	6	0.623	4	1	4	1	10	0.045
M3	Nucleoproteins	7	2	0.112	2	0.145	2	0.121	2	0.132	2	0.19
M4	Protein modification / translation factors	29	4	0.085	2	0.966	1	1	0	1	1	1
M5	Ribosomal proteins: synthesis and modification	63	1	1	2	1	0	1	1	1	6	0.108
N	Transport and binding proteins	196	21	1.52∙10-5	19	1.40∙10-5	18	1.51∙10-7	16	6.20∙10-8	20	2.17∙10-7
NC	Non-coding	604	26	0.229	26	0.032	18	0.195	10	1	13	1
O	Other categories	305	7	1	4	1	6	1	4	1	13	0.104
O1	Adaptations and atypical conditions	12	1	1	1	1	3	0.028	2	0.265	1	1
O8	Transposon-related functions	102	0	1	0	1	0	1	0	1	7	0.19
syn 00010	Glycolysis/ Gluconeogenesis	28	8	9.72∙10-5	1	1	1	1	0	1	0	1
syn 00190	Oxidative phosphorylation	51	6	0.066	3	0.993	2	1	0	1	0	1
syn 00195	Photosynthesis	64	9	0.004	5	0.315	5	0.133	1	1	1	1
syn 00196	Phycobilisome	15	2	0.399	1	1	1	1	1	1	3	0.059
syn 00230	Purine metabolism	59	6	0.116	2	1	1	1	0	1	5	0.107
syn 00240	Pyrimidine metabolism	40	1	1	2	1	1	1	0	1	5	0.035
syn 00250	Alanine, aspartate and glutamate metabolism	24	3	0.315	3	0.315	3	0.156	1	1	2	0.821
syn 00260	Glycine, serine and threonine metabolism	18	4	0.03	1	1	0	1	0	1	0	1
syn 00550	Peptidoglycan biosynthesis	14	2	0.399	3	0.096	1	1	2	0.341	2	0.352
syn 00860	Porphyrin and chlorophyll metabolism	50	10	9.72∙10-5	9	3.46∙10-4	1	1	1	1	2	1
syn 00910	Nitrogen metabolism	29	8	9.72∙10-5	5	0.02	6	0.001	3	0.228	6	0.003
syn 02010	ABC transporters	81	10	0.004	10	0.002	7	0.02	7	0.006	9	0.003
syn 03010	Ribosome	55	1	1	2	1	0	1	1	1	6	0.034
syn 03020	RNA polymerase	5	1	0.47	1	0.911	0	1	0	1	2	0.059
Functions enriched in genes down-regulated
			3 hours		12 hours		24 hours		48 hours		72 hours
ID	Function	N	M	FDR	M	FDR	M	FDR	M	FDR	M	FDR
C1	Membranes, lipoproteins, porins	12	4	1	4	0.993	6	0.137	6	0.151	6	0.095
H	Photosynthesis and respiration	142	22	1	33	0.093	40	0.005	44	3.69∙10-4	44	8.01∙10-5
H1	ATP synthase	10	1	1	5	0.29	5	0.218	7	0.009	7	0.005
H5	NADH dehydrogenase	22	11	0.008	11	0.012	11	0.01	11	0.009	11	0.005
H8	Phycobilisome	18	3	1	5	0.995	11	0.002	11	0.002	11	0.001
Z	Unknown	556	105	0.071	109	0.075	116	0.019	114	0.098	110	0.057
syn 00010	Glycolysis / Gluconeogenesis	28	3	1	10	0.17	10	0.207	11	0.141	11	0.088
syn 00190	Oxidative phosphorylation	51	16	0.152	19	0.009	20	0.005	22	6.09∙10-4	22	2.29∙10-4
syn 00196	Phycobilisome	15	6	0.577	7	0.158	7	0.207	7	0.168	5	1

## Sheet: GSEA
ID	Functional category	3 hours		12 hours		24 hours		48 hours		72 hours
		z-value	FDR	z-value	FDR	z-value	FDR	z-value	FDR	z-value	FDR
A	Amino acid biosynthesis	4.17411	0.000938517	2.85362	0.0310122	2.0621	0.121539	0.479697	0.397831	1.61147	0.20766
A4	Glutamate family / Nitrogen assimilation	2.82467	0.0683206	1.78808	0.276632	2.39815	0.13465	-0.389366	0.397102	0.723156	0.397102
B	Biosynthesis of cofactors, prosthetic groups, and carriers	2.78645	0.0345335	2.1261	0.109393	2.51573	0.0538184	3.3103	0.00894388	2.66607	0.0384511
B3	Cobalamin, heme, phycobilin and porphyrin	3.95043	0.00632674	2.7109	0.0751826	2.82677	0.0683206	1.61973	0.294522	0.674932	0.397102
G	Fatty acid, phospholipid and sterol metabolism	2.44701	0.0667623	1.66728	0.20242	0.920298	0.383525	0.612686	0.397831	0.347634	0.397831
H	Photosynthesis and respiration	7.05721	3.83105e-09	4.37484	0.000399782	3.42766	0.00638732	-3.79879	0.00231998	-3.55152	0.00468713
H1	ATP synthase	4.89475	0.00684654	2.774	0.0960137	2.14141	0.216484	-1.2605	0.373492	-1.63208	0.29411
H2	CO2 fixation	3.00695	0.0683206	1.67503	0.280876	1.43371	0.33836	-0.844709	0.397102	-0.308547	0.397102
H5	NADH dehydrogenase	-3.08513	0.0603901	-4.09241	0.00760022	0.741784	0.397102	-8.86388	2.94176e-07	-7.02718	1.22479e-05
H6	Photosystem I	3.37884	0.0413775	2.27264	0.182131	0.684419	0.397102	-1.32176	0.358798	-1.67853	0.280876
H7	Photosystem II	3.96623	0.00788882	3.41708	0.0272331	1.71068	0.277939	0.965101	0.397102	0.805571	0.397102
H8	Phycobilisome	4.02806	0.0105921	2.89835	0.0683996	0.938603	0.397102	-0.654859	0.397102	-1.97049	0.252217
H9	Soluble electron carriers	3.02904	0.0683206	2.72444	0.0948845	1.59985	0.300085	2.95509	0.0683206	2.95478	0.0683206
J	Regulatory functions	-3.93829	0.00165569	-2.74157	0.0350898	0.895976	0.383525	-0.293168	0.397831	0.502936	0.397831
K2	DNA replication, restriction, modification, recombination, and repair	-1.84224	0.165467	-2.23324	0.0975618	-0.370733	0.397831	0.979994	0.372142	-0.00678568	0.397831
M	Translation	5.52473	4.21914e-06	5.38617	6.89916e-06	1.97213	0.137202	2.70511	0.0355477	4.42555	0.000337864
M2	Degradation of proteins, peptides, and glycopeptides	0.902005	0.397102	1.52023	0.328944	0.113448	0.397102	2.11448	0.216484	2.63066	0.0956719
M4	Protein modification and translation factors	2.43551	0.13086	2.07451	0.216484	1.28032	0.373492	1.81459	0.276632	2.95005	0.0683206
M5	Ribosomal proteins: synthesis and modification	4.46708	0.00122153	4.74578	0.000511719	1.21304	0.389112	0.162925	0.397102	1.97849	0.241551
N	Transport and binding proteins	1.74205	0.181843	2.70122	0.0355477	9.85164	9.16618e-17	5.49206	4.21914e-06	4.53479	0.000226419
NC	Non-coding	1.05149	0.365027	1.01294	0.368657	-3.50125	0.00468713	-2.74401	0.0350259	-0.866091	0.387944
O	Other categories	-3.73947	0.00231998	-2.99134	0.0201342	0.477158	0.397831	0.78023	0.397831	3.74499	0.00231998
O8	Transposon-related functions	-4.24143	0.0015001	-1.86431	0.276632	1.22151	0.389112	0.934978	0.397102	7.24199	4.13858e-09
Z	Unknown	-10.0126	1.56827e-19	-7.502	1.9717e-11	1.13602	0.341808	0.590312	0.397831	-1.40133	0.264545
syn00860	Porphyrin and chlorophyll metabolism	5.4838	0.000139116	4.33315	0.00336083	3.87127	0.0125815	0.498182	0.397139	0.586188	0.397139
syn03010	Ribosome	4.60429	0.00128224	4.91944	0.000494469	1.31663	0.397139	-0.0267191	0.397139	1.89763	0.397139
syn00010	Glycolysis / Gluconeogenesis	3.13892	0.0820351	1.64604	0.397139	1.7086	0.397139	-0.106795	0.397139	0.181971	0.397139
syn00190	Oxidative phosphorylation	-0.523384	0.397139	-1.59698	0.397139	2.26089	0.272149	-7.4693	2.06284e-07	-6.09435	2.02102e-05
syn00230	Purine metabolism	3.44215	0.029008	2.32051	0.270813	1.45099	0.397139	1.55194	0.397139	2.14836	0.328914
syn00910	Nitrogen metabolism	3.75968	0.0196429	2.35119	0.270813	3.94133	0.0132766	1.27488	0.397139	2.80526	0.146018
syn02010	ABC transporters	1.38482	0.397139	1.8295	0.397139	8.07315	2.81385e-09	2.51277	0.221812	2.87557	0.113341
syn00195	Photosynthesis	4.96544	0.000459596	2.47194	0.224709	0.741143	0.397139	-1.72539	0.397139	-1.37432	0.397139
syn00550	Peptidoglycan biosynthesis	2.36538	0.272149	2.55127	0.2338	4.43135	0.0125815	2.34002	0.272149	1.9834	0.397139
