# Supplementary material for: Iron Deprivation in Synechocystis: Inference of Pathways, Non-coding RNAs, and Regulatory Elements from Comprehensive Expression Profiling
Source: G3 (Bethesda). 2012 Dec 1;2(12):1475–95. doi: 10.1534/g3.112.003863 (PMC3516471; doi:10.1534/g3.112.003863)
Supplement: Supporting Information [file supp_2.12.1475_TableS4.xls]

## Sheet: All_genes_DE
Gene	Functional Category	Functional Subcategory	Gene Description	3h/0h	12h/0h	24h/0h	48h/0h	72h/0h	q-value
slr2081	Amino acid biosynthesis	Aromatic amino acid family	prephenate dehydrogenase	-1.11353	-0.906387	0.337166	0.0222358	-0.265145	5.5e-06
sll1893	Amino acid biosynthesis	Aromatic amino acid family	cyclase	-0.839434	-1.00994	-0.299653	-0.138422	-0.537807	1.54e-06
slr0898	Amino acid biosynthesis	Glutamate family / Nitrogen assimilation	ferredoxin--nitrite reductase	2.53057	1.87669	2.93708	1.29454	2.20076	2.2e-08
slr1756	Amino acid biosynthesis	Glutamate family / Nitrogen assimilation	glutamate--ammonia ligase	2.53483	2.20458	1.73207	1.19076	1.85404	6.69e-08
slr0899	Amino acid biosynthesis	Glutamate family / Nitrogen assimilation	cyanate lyase	1.4591	0.62185	1.26284	0.122498	0.65221	6.6e-07
slr0288	Amino acid biosynthesis	Glutamate family / Nitrogen assimilation	glutamate--ammonia ligase	2.22582	1.48209	1.03963	0.183342	0.936144	3.49e-08
slr0585	Amino acid biosynthesis	Glutamate family / Nitrogen assimilation	argininosuccinate synthetase	1.64748	1.38964	1.02618	0.435741	0.764331	2.25e-06
sll0784	Amino acid biosynthesis	Glutamate family / Nitrogen assimilation	nitrilase	-1.67559	-1.81636	-0.675789	-0.254904	-0.938641	1.22e-05
sll0450	Amino acid biosynthesis	Glutamate family / Nitrogen assimilation	cytochrome b subunit of nitric oxide reductase	-1.49537	-0.620635	-1.79172	-1.62868	-1.78053	9.11e-06
sll1515	Amino acid biosynthesis	Glutamate family / Nitrogen assimilation	glutamine synthetase inactivating factor IF17	-2.63191	-2.64245	-2.66246	-1.32497	-1.13353	7.79e-10
ssl1911	Amino acid biosynthesis	Glutamate family / Nitrogen assimilation	glutamine synthetase inactivating factor IF7	-3.81067	-3.28644	-3.28342	-1.34717	-1.71614	2.19e-10
sll1454	Amino acid biosynthesis	Glutamate family / Nitrogen assimilation	ferredoxin-nitrate reductase	0.285619	-1.00736	0.254238	0.134001	0.268031	9.78e-07
slr1529	Amino acid biosynthesis	Glutamate family / Nitrogen assimilation	nitrogen assimilation regulatory protein	-0.744892	-1.17223	-0.0680546	-0.352508	-0.67461	3.29e-06
slr0676	Amino acid biosynthesis	Serine family / Sulfur assimilation	adenylylsulfate kinase	1.26373	0.96652	0.978111	0.333669	0.262117	8.03e-07
sll1908	Amino acid biosynthesis	Serine family / Sulfur assimilation	D-3-phosphoglycerate dehydrogenase	1.33485	1.1817	0.611514	0.104124	0.179785	2.81e-07
slr1165	Amino acid biosynthesis	Serine family / Sulfur assimilation	sulfate adenylyltransferase	1.04017	0.563032	0.38147	-0.0316495	-0.196544	2.68e-06
slr1364	Biosynthesis of cofactors, prosthetic groups, and carriers	Biotin	biotin synthetase	1.08845	0.819467	0.733667	0.40634	0.50069	5.53e-05
slr1846	Biosynthesis of cofactors, prosthetic groups, and carriers	Thioredoxin, glutaredoxin, and glutathione	hypothetical protein YCF64	1.10731	1.46245	0.829206	0.913002	1.09582	6.5e-07
ssr0330	Biosynthesis of cofactors, prosthetic groups, and carriers	Thioredoxin, glutaredoxin, and glutathione	ferredoxin-thioredoxin reductase, variable chain	1.12214	0.714013	0.615511	0.315239	0.460663	2.18e-06
slr1238	Biosynthesis of cofactors, prosthetic groups, and carriers	Thioredoxin, glutaredoxin, and glutathione	glutathione synthetase	0.676597	0.430884	1.10301	0.73184	0.627715	7.78e-05
slr0118	Biosynthesis of cofactors, prosthetic groups, and carriers	Thiamin	thiamine biosynthesis protein ThiC	0.39098	0.640607	0.214236	0.965668	1.80119	3.16e-08
slr1293	Biosynthesis of cofactors, prosthetic groups, and carriers	Carotenoid	similar to phytoene dehydrogenase	-1.26664	-1.64982	0.163444	0.358614	-0.160096	2.78e-08
slr1254	Biosynthesis of cofactors, prosthetic groups, and carriers	Carotenoid	phytoene dehydrogenase (phytoene desaturase)	0.249209	-0.62291	1.20521	0.71136	0.463663	0.000160504
slr1691	Biosynthesis of cofactors, prosthetic groups, and carriers	Nicotinate and nicotinamide	glutamine-dependent NAD(+) synthetase	-1.24599	-1.2861	-0.213483	0.174835	-0.601463	4.71e-08
sll1612	Biosynthesis of cofactors, prosthetic groups, and carriers	Folic acid	folylpolyglutamate synthase	-1.30895	-0.380582	-0.0194757	-0.336501	-0.670045	0.00683177
sll0017	Biosynthesis of cofactors, prosthetic groups, and carriers	Cobalamin, heme, phycobilin and porphyrin	glutamate-1-semialdehyde aminomutase	1.82754	1.07325	1.12372	0.760844	1.03731	3.53e-06
slr1887	Biosynthesis of cofactors, prosthetic groups, and carriers	Cobalamin, heme, phycobilin and porphyrin	porphobilinogen deaminase (hydroxymethylbilane synthase, preuroporphyrinogen synthase)	1.22781	1.06647	0.638207	0.459248	0.611365	2.5e-05
slr0056	Biosynthesis of cofactors, prosthetic groups, and carriers	Cobalamin, heme, phycobilin and porphyrin	chlorophyll a synthase	1.00992	0.763367	0.543064	0.118918	0.13952	4.28e-06
slr0636	Biosynthesis of cofactors, prosthetic groups, and carriers	Cobalamin, heme, phycobilin and porphyrin	probable cobalamin [5'-phosphate] synthase	-1.79787	-1.85178	0.238933	-0.129824	-0.676057	1.46e-05
sll1185	Biosynthesis of cofactors, prosthetic groups, and carriers	Cobalamin, heme, phycobilin and porphyrin	coproporphyrinogen III oxidase, aerobic (oxygen-dependent)	1.76157	1.58808	0.0931401	0.850164	0.808443	4.21e-08
sll0378	Biosynthesis of cofactors, prosthetic groups, and carriers	Cobalamin, heme, phycobilin and porphyrin	uroporphyrin-III C-methyltransferase	-1.49547	-1.57189	0.0550095	0.000924144	-0.486717	0.00136111
sll0916	Biosynthesis of cofactors, prosthetic groups, and carriers	Cobalamin, heme, phycobilin and porphyrin	precorrin isomerase, precorrin-8X methylmutase	-1.49283	-1.50094	0.00984302	-0.127725	-0.833913	0.000856075
slr0749	Biosynthesis of cofactors, prosthetic groups, and carriers	Cobalamin, heme, phycobilin and porphyrin	light-independent protochlorophyllide reductase iron protein subunit ChlL	1.54566	0.77686	0.00569416	-0.0756331	-1.00412	3.51e-06
sll1501	Biosynthesis of cofactors, prosthetic groups, and carriers	Cobalamin, heme, phycobilin and porphyrin	cobyrinic acid a,c-diamide synthase	-1.53482	-1.56736	-0.0610042	-0.411503	-0.815915	1.93e-06
sll1091	Biosynthesis of cofactors, prosthetic groups, and carriers	Cobalamin, heme, phycobilin and porphyrin	geranylgeranyl hydrogenase	1.39034	1.50861	-0.227008	0.28239	0.585643	3.29e-08
sll1184	Biosynthesis of cofactors, prosthetic groups, and carriers	Cobalamin, heme, phycobilin and porphyrin	heme oxygenase	1.10044	1.261	-0.408666	0.597679	0.669128	6.13e-08
slr0506	Biosynthesis of cofactors, prosthetic groups, and carriers	Cobalamin, heme, phycobilin and porphyrin	light-dependent NADPH-protochlorophyllide oxidoreductase	1.27771	1.09428	-0.447301	-0.294846	-0.194921	5.17e-08
slr0772	Biosynthesis of cofactors, prosthetic groups, and carriers	Cobalamin, heme, phycobilin and porphyrin	light-independent protochlorophyllide reductase subunit ChlB	0.733159	1.6757	-0.751591	1.29858	1.61348	0.000185325
slr0492	Biosynthesis of cofactors, prosthetic groups, and carriers	Menaquinone and ubiquinone	O-succinylbenzoic acid-CoA ligase	-1.09523	-1.1302	0.299042	-0.238622	-0.772973	7.16e-06
slr0902	Biosynthesis of cofactors, prosthetic groups, and carriers	Molybdopterin	molybdenum cofactor biosynthesis protein C, fused to molybdopterin-guanine dinucleotide biosynthesis protein MobA	-1.21038	-1.63027	0.0232218	-0.166977	-0.150266	5.76e-07
slr0901	Biosynthesis of cofactors, prosthetic groups, and carriers	Molybdopterin	molybdopterin biosynthesis protein A	0.706683	0.358067	1.06221	0.86821	0.878445	0.00531345
sll1536	Biosynthesis of cofactors, prosthetic groups, and carriers	Molybdopterin	molybdopterin biosynthesis MoeB protein	0.377829	0.76015	0.132524	0.928061	1.40161	4.27e-07
sll0250	Biosynthesis of cofactors, prosthetic groups, and carriers	Pantothenate	pantothenate metabolism flavoprotein	-0.245827	1.648	0.961743	2.01047	2.0721	3.36e-07
sll1282	Biosynthesis of cofactors, prosthetic groups, and carriers	Riboflavin	riboflavin synthase beta subunit	1.38995	0.986707	0.408472	0.194476	1.0679	3.22e-07
sll0300	Biosynthesis of cofactors, prosthetic groups, and carriers	Riboflavin	riboflavin synthase alpha chain	-1.2658	-1.28154	-0.182432	0.0740809	-0.516838	1.84e-06
slr1908	Cell envelope	Membranes, lipoproteins, and porins	probable porin; major outer membrane protein	1.13214	1.21025	0.890062	0.642153	0.341409	2.65e-07
slr0993	Cell envelope	Membranes, lipoproteins, and porins	putative peptidase	1.21242	1.01617	0.830795	-0.384901	-0.256745	3.73e-05
slr1227	Cell envelope	Membranes, lipoproteins, and porins	chloroplastic outer envelope membrane protein homolog	1.02342	0.995846	0.575753	0.0277962	-0.222372	5.34e-07
slr0495	Cell envelope	Membranes, lipoproteins, and porins	HetI protein homolog	-1.95624	-1.8734	0.10651	0.138843	-0.59967	3.98e-08
slr0819	Cell envelope	Membranes, lipoproteins, and porins	apolipoprotein N-acyltransferase	-1.31886	-1.45202	-0.932401	-0.768454	-0.808479	0.000451401
slr0042	Cell envelope	Membranes, lipoproteins, and porins	probable porin; major outer membrane protein	-3.82306	-3.83601	-4.00676	-3.4158	-3.77185	3.19e-08
sll1550	Cell envelope	Membranes, lipoproteins, and porins	probable porin; major outer membrane protein	0.667066	1.99571	1.53537	1.62464	1.43067	2.38e-07
slr0804	Cell envelope	Murein sacculus and peptidoglycan	probable D-alanyl-D-alanine carboxypeptidase	1.24578	1.12504	0.718808	0.51206	0.693782	1.9e-06
slr1708	Cell envelope	Murein sacculus and peptidoglycan	probable peptidase	1.23101	1.20319	0.636774	0.378383	0.216017	8.49e-06
slr0534	Cell envelope	Murein sacculus and peptidoglycan	probable transglycosylase	1.02001	1.04239	0.558384	0.591764	0.553811	0.000656803
slr1351	Cell envelope	Murein sacculus and peptidoglycan	UDP-N-acetylmuramoylalanyl-D-glutamyl-2 6-diaminopimelate--D-alanyl-D-alanine ligase	-0.374501	-0.937313	-0.435324	-0.994371	-1.23299	1.02e-05
sll0083	Cell envelope	Surface polysaccharides, lipopolysaccharides and antigens	phosphoheptose isomerase	1.07284	0.842445	0.56026	-0.0700968	-0.0214432	2.09e-05
sll1508	Cell envelope	Surface polysaccharides, lipopolysaccharides and antigens	UDP-3-0-acyl N-acetylglcosamine deacetylase	-1.46801	-1.50362	0.52346	0.0116724	-0.792105	1.52e-06
slr2114	Cell envelope	Surface polysaccharides, lipopolysaccharides and antigens	perosamine synthetase	-1.48643	-1.58758	-0.204253	-0.0228248	-0.596727	6.6e-07
slr1933	Cell envelope	Surface polysaccharides, lipopolysaccharides and antigens	dTDP-4-dehydrorhamnose 3,5-epimerase	-1.43124	-1.67309	-0.275189	-0.357694	-0.784741	8.15e-06
slr1024	Cell envelope	Surface structures	fibrillin	-1.68268	-1.73051	-0.845623	0.125711	-0.675145	4.92e-05
sll1633	Cellular processes	Cell division	cell division protein FtsZ	1.25522	1.09891	0.911726	0.125126	0.293837	5.55e-06
slr0228	Cellular processes	Cell division	cell division protein FtsH	0.0863623	-0.42517	1.33561	0.275386	-0.243236	0.00044392
slr1747	Cellular processes	Cell killing	cell death suppressor protein Lls1 homolog	-1.52429	-1.80928	-0.149376	-0.0176888	-0.496964	3.25e-07
sll1615	Cellular processes	Detoxification	thiophen and furan oxidation protein	-2.30358	-2.35205	0.0114613	-0.312857	-0.933555	2.6e-05
slr1516	Cellular processes	Detoxification	superoxide dismutase	-0.270086	-1.41797	-1.06009	-1.87814	-1.58089	8.29e-08
ssl3335	Cellular processes	Protein and peptide secretion	preprotein translocase SecE subunit	0.362676	0.349345	0.16684	0.474058	1.03389	4.23e-07
slr0488	Cellular processes	Transformation	virulence factor MviN homolog.	-1.64286	-1.67284	-0.426677	-0.29397	-1.37443	8.68e-07
slr0904	Cellular processes	Transformation	competence protein ComM homolog	-1.54557	-1.51096	-1.09645	-1.15587	-1.10667	3.96e-07
slr1929	Cellular processes	Chemotaxis	type 4 pilin-like protein	-0.0189149	0.705516	-0.0390974	1.17352	1.49887	9.25e-05
sll0220	Central intermediary metabolism	Amino sugars	L-glutamine:D-fructose-6-P amidotransferase	-1.22605	-1.14441	-1.33406	-1.57001	-1.58271	3.86e-06
slr1622	Central intermediary metabolism	Phosphorus compounds	soluble inorganic pyrophosphatase	1.54604	1.14685	0.947241	0.461324	0.596834	4.94e-07
slr1176	Central intermediary metabolism	Polysaccharides and glycoproteins	glucose-1-phosphate adenylyltransferase	1.46257	0.951113	0.802548	0.136394	0.0330037	2.68e-06
slr0323	Central intermediary metabolism	Polysaccharides and glycoproteins	putative alpha-mannosidase	-1.63819	-1.31463	0.167194	0.105078	-0.183487	7.43e-05
sll1540	Central intermediary metabolism	Polysaccharides and glycoproteins	dolichyl-phosphate-mannose synthase	-1.073	-1.45153	0.0670215	0.625339	-0.35582	5.06e-05
sll1356	Central intermediary metabolism	Polysaccharides and glycoproteins	glycogen phosphorylase	-0.405638	0.220202	-1.06157	0.210501	0.277792	0.00020774
sll1070	Energy metabolism	Pentose phosphate pathway	transketolase	1.5942	1.21861	0.915025	0.666986	0.76238	1e-05
slr1934	Energy metabolism	Pyruvate dehydrogenase	pyruvate dehydrogenase E1 component, alpha subunit	1.31018	0.861594	0.669314	0.341996	0.281459	1.96e-06
slr1096	Energy metabolism	Pyruvate dehydrogenase	dihydrolipoamide dehydrogenase	1.02796	0.653487	0.513199	0.193725	0.274334	6.28e-05
slr1166	Energy metabolism	Sugars	UDP-glucose:tetrahydrobiopterin glucosyltransferase	1.01449	0.454709	0.550252	0.355711	-0.136184	6.82e-05
sll0244	Energy metabolism	Sugars	UDP-glucose 4-epimerase	-1.11026	-0.984394	0.370951	0.250808	-0.529498	0.000225983
sll0045	Energy metabolism	Sugars	sucrose phosphate synthase	-0.692069	-0.590918	-0.448377	-0.198351	-1.04176	0.00733515
slr0018	Energy metabolism	TCA cycle	fumarase	-1.02647	-1.13514	0.327463	0.29719	-0.513704	1.36e-05
slr2132	Energy metabolism	Pyruvate and acetyl-CoA metabolism	phosphotransacetylase	-2.35084	-2.13784	-0.00229261	-0.231616	-0.845427	2.58e-06
slr0301	Energy metabolism	Pyruvate and acetyl-CoA metabolism	phosphoenolpyruvate synthase	-1.61554	-0.817444	-1.54406	-0.528392	-0.752652	0.00259312
sll1019	Energy metabolism	Pyruvate and acetyl-CoA metabolism	hydroxyacylglutathione hydrolase	0.0618564	0.129157	1.25452	0.614572	0.576435	0.00036592
slr0879	Energy metabolism	Amino acids and amines	glycine decarboxylase complex H-protein	1.2131	0.896909	0.715663	0.400979	0.41155	5.73e-07
slr1705	Energy metabolism	Amino acids and amines	aspartoacylase	-1.308	-0.79234	-0.91739	-0.32001	-0.170055	1.11e-06
sll1234	Energy metabolism	Amino acids and amines	adenosylhomocysteinase	0.921984	0.620487	1.18977	0.703034	0.731531	6.82e-05
slr1945	Energy metabolism	Glycolysis	2,3-bisphosphoglycerate-independent phosphoglycerate mutase	1.26134	0.93022	0.59581	-0.186772	-0.0934107	3.76e-05
slr1124	Energy metabolism	Glycolysis	phosphoglycerate mutase	1.25691	0.827277	0.541954	0.118319	0.0143977	1.16e-07
slr0394	Energy metabolism	Glycolysis	phosphoglycerate kinase	1.03929	0.00795589	0.47927	-0.626511	-0.551886	2.94e-05
sll0587	Energy metabolism	Glycolysis	pyruvate kinase	-2.0038	-2.18287	-0.397064	-0.440976	-1.03561	7.43e-08
sll0745	Energy metabolism	Glycolysis	phosphofructokinase	-1.13045	-1.03594	-0.754745	-0.306558	-0.608822	8.3e-06
sll1196	Energy metabolism	Glycolysis	phosphofructokinase	-0.370766	0.293341	-1.0725	-0.392681	-0.360106	0.000441628
ssl2084	Fatty acid, phospholipid and sterol metabolism	Fatty acid, phospholipid and sterol metabolism	acyl carrier protein	1.31646	1.0439	0.896089	0.548459	0.419107	4.39e-06
sll0262	Fatty acid, phospholipid and sterol metabolism	Fatty acid, phospholipid and sterol metabolism	acyl-lipid desaturase (delta 6)	1.10522	0.886498	0.717531	0.132607	0.0897774	4.87e-05
slr1350	Fatty acid, phospholipid and sterol metabolism	Fatty acid, phospholipid and sterol metabolism	acyl-lipid desaturase (delta 12)	1.35923	1.46347	0.709449	0.205978	0.489268	9.91e-06
sll1069	Fatty acid, phospholipid and sterol metabolism	Fatty acid, phospholipid and sterol metabolism	3-oxoacyl-[acyl-carrier-protein] synthase II	1.19294	0.960306	0.696783	0.504863	0.342614	4.15e-07
slr1020	Fatty acid, phospholipid and sterol metabolism	Fatty acid, phospholipid and sterol metabolism	sulfolipid biosynthesis protein SqdB	1.08794	0.813346	0.483291	0.302514	0.292467	9.5e-06
slr0574	Fatty acid, phospholipid and sterol metabolism	Fatty acid, phospholipid and sterol metabolism	cytochrome P450	-2.00977	-1.97627	-0.320181	-0.159233	-0.732177	2.1e-05
slr1329	Photosynthesis and respiration	ATP synthase	ATP synthase beta subunit	1.6071	1.33333	1.14288	0.703137	0.82337	2.46e-05
slr1330	Photosynthesis and respiration	ATP synthase	ATP synthase epsilon chain of CF(1)	1.73668	1.43148	1.04863	0.79603	0.792037	5.6e-07
sll1323	Photosynthesis and respiration	ATP synthase	ATP synthase subunit b' of CF(0)	1.15808	0.467257	-0.0307483	-0.445014	-0.713673	6.72e-08
sll1324	Photosynthesis and respiration	ATP synthase	ATP synthase B chain (subunit I) of CF(0)	1.22508	0.546656	-0.0334192	-0.355498	-0.551794	2.22e-07
sll1325	Photosynthesis and respiration	ATP synthase	ATP synthase delta chain of CF(1)	1.14748	0.497268	-0.178014	-0.384367	-0.594014	1.35e-06
sll1326	Photosynthesis and respiration	ATP synthase	ATP synthase alpha chain	1.05367	0.45924	-0.197116	-0.535108	-0.638873	1.39e-07
sll1322	Photosynthesis and respiration	ATP synthase	ATP synthase A chain of CF(0)	0.853639	0.323916	-0.173102	-0.77648	-1.0429	2.9e-08
slr1380	Photosynthesis and respiration	Respiratory terminal oxidases	quinol oxidase subunit II	-1.08301	-1.19368	-0.7228	-0.851611	-0.853192	2.12e-06
sll1342	Photosynthesis and respiration	CO2 fixation	NAD(P)-dependent glyceraldehyde-3-phosphate dehydrogenase	1.45428	1.21594	1.01997	0.75576	0.923766	1.68e-05
slr0783	Photosynthesis and respiration	CO2 fixation	triosephosphate isomerase	1.16278	0.952213	0.760986	0.254588	0.414079	2.7e-07
sll1029	Photosynthesis and respiration	CO2 fixation	carbon dioxide concentrating mechanism protein CcmK	1.05387	0.358067	0.104736	-0.434687	-0.424848	2.7e-07
slr0012	Photosynthesis and respiration	CO2 fixation	ribulose bisphosphate carboxylase small subunit	-0.221705	-1.00224	-0.449593	-1.53667	-1.55621	1.54e-08
slr0009	Photosynthesis and respiration	CO2 fixation	ribulose bisphosphate carboxylase large subunit	-0.447263	-0.860436	-0.541376	-1.23431	-1.11618	6.63e-07
slr1185	Photosynthesis and respiration	Cytochrome b6/f complex	cytochrome b6-f complex alternative iron-sulfur subunit (Rieske iron sulfur protein)	-1.58116	-1.70802	-0.537309	-0.627796	-0.843316	6.12e-07
sll1182	Photosynthesis and respiration	Cytochrome b6/f complex	cytochrome b6-f complex alternative iron-sulfur subunit (Rieske iron sulfur protein)	0.748758	1.04514	0.589293	0.750435	0.944463	1.45e-06
slr1291	Photosynthesis and respiration	NADH dehydrogenase	NADH dehydrogenase subunit 4	-1.63139	-2.57507	-0.352776	-1.80828	-0.919119	5.16e-05
slr1281	Photosynthesis and respiration	NADH dehydrogenase	NADH dehydrogenase subunit I	-1.01352	-1.32087	-1.62089	-1.9615	-1.73469	1.2e-07
slr1279	Photosynthesis and respiration	NADH dehydrogenase	NADH dehydrogenase subunit 3	-1.175	-1.28615	-1.67164	-2.28701	-2.14258	2.16e-05
sll0223	Photosynthesis and respiration	NADH dehydrogenase	NADH dehydrogenase subunit 2	-1.14857	-1.25678	-1.82344	-2.42771	-2.33284	1.42e-06
sll1732	Photosynthesis and respiration	NADH dehydrogenase	NADH dehydrogenase subunit 5 (involved in low CO2-inducible, high affinity CO2 uptake)	-2.64452	-2.24122	-2.4434	-3.48784	-3.48676	1.47e-06
sll1733	Photosynthesis and respiration	NADH dehydrogenase	NADH dehydrogenase subunit 4 (involved in low CO2-inducible, high affinity CO2 uptake)	-3.0175	-4.05284	-3.60503	-3.79999	-3.74285	2.24e-09
slr1280	Photosynthesis and respiration	NADH dehydrogenase	NADH dehydrogenase subunit NdhK	-0.898462	-1.03255	-1.26857	-1.63859	-1.54344	2.35e-05
sll0520	Photosynthesis and respiration	NADH dehydrogenase	NADH dehydrogenase subunit NdhI	-0.940835	-1.10958	-1.34654	-2.06178	-1.61072	3.8e-06
sll0521	Photosynthesis and respiration	NADH dehydrogenase	NADH dehydrogenase subunit 6	-0.71535	-0.940768	-1.13493	-1.75663	-1.37213	3.03e-07
sll0522	Photosynthesis and respiration	NADH dehydrogenase	NADH dehydrogenase subunit 4L	-0.401808	-0.864792	-1.18059	-1.18659	-1.10689	1.63e-06
sll0519	Photosynthesis and respiration	NADH dehydrogenase	NADH dehydrogenase subunit 1	-0.660399	-0.615943	-0.857045	-1.62168	-1.25093	0.00133498
sll0247	Photosynthesis and respiration	Photosystem I	iron-stress chlorophyll-binding protein, homologous to psbC (CP43)	2.51932	5.99062	5.53013	6.13936	6.14652	2.19e-07
slr1655	Photosynthesis and respiration	Photosystem I	photosystem I subunit XI	1.24262	0.966547	0.0509416	-0.170137	-0.412252	5.17e-08
ssr0390	Photosynthesis and respiration	Photosystem I	photosystem I reaction center subunit X	1.07992	0.845187	-0.123499	-0.302605	-0.444813	4.44e-08
slr1835	Photosynthesis and respiration	Photosystem I	P700 apoprotein subunit Ib	0.33513	-0.411973	-0.542396	-0.957577	-1.1644	4.26e-08
sll1398	Photosynthesis and respiration	Photosystem II	photosystem II reaction center 13 kDa protein	1.56552	1.5564	1.03727	0.858972	0.919057	1.22e-06
sml0001	Photosynthesis and respiration	Photosystem II	photosystem II reaction center PsbI protein	1.21974	0.964941	0.0845366	-0.402157	-0.337101	8.17e-07
sll1281	Photosynthesis and respiration	Photosystem II	photosystem II PsbZ protein	1.252	0.856	0.072	-0.045	0.662	1.41e-07
sll0427	Photosynthesis and respiration	Photosystem II	photosystem II manganese-stabilizing polypeptide	1.39321	0.870873	0.0656992	-0.365531	-0.594914	2.62e-07
sll0928	Photosynthesis and respiration	Phycobilisome	allophycocyanin-B	1.2925	1.19646	0.514403	0.323305	0.317327	8.26e-07
sll1471	Photosynthesis and respiration	Phycobilisome	phycobilisome rod-core linker polypeptide	1.9189	1.63959	0.428973	0.12763	-0.0263446	1.96e-06
slr2067	Photosynthesis and respiration	Phycobilisome	allophycocyanin alpha subunit	1.32725	1.05523	0.242786	0.0681124	-0.224279	3.9e-07
ssr3383	Photosynthesis and respiration	Phycobilisome	phycobilisome small core linker polypeptide	1.53134	1.20864	0.151294	0.0277693	-0.448606	2.09e-07
sll1579	Photosynthesis and respiration	Phycobilisome	phycobilisome rod linker polypeptide	1.08861	0.843789	0.0706776	-0.351158	-0.84827	1.01e-07
slr1986	Photosynthesis and respiration	Phycobilisome	allophycocyanin beta subunit	1.30679	1.01012	0.0676027	0.0183914	-0.374284	3.19e-07
slr0335	Photosynthesis and respiration	Phycobilisome	phycobilisome core-membrane linker polypeptide	1.25697	1.00654	-0.0172103	0.196603	0.053921	3.25e-07
sll1051	Photosynthesis and respiration	Phycobilisome	phycocyanin alpha-subunit phycocyanobilin lyase	-1.11622	-1.17746	-0.17624	-0.217569	-0.827571	0.0037998
slr1459	Photosynthesis and respiration	Phycobilisome	phycobilisome core component	1.21449	0.967905	-0.314432	0.0633012	-0.0113566	3.56e-08
ssl0452	Photosynthesis and respiration	Phycobilisome	phycobilisome degradation protein NblA	-1.53795	-1.90597	-0.368846	-0.686153	-0.767432	6.63e-07
ssl0453	Photosynthesis and respiration	Phycobilisome	phycobilisome degradation protein NblA	-1.32757	-1.30948	-0.416114	-0.963525	-1.00613	3.8e-06
sll0248	Photosynthesis and respiration	Soluble electron carriers	flavodoxin	2.83491	6.21416	5.43771	6.6628	6.85671	5.57e-10
ssl0020	Photosynthesis and respiration	Soluble electron carriers	ferredoxin I, essential for growth	0.328741	-1.5709	-0.818676	-2.71851	-2.39931	9.52e-09
sll0421	Purines, pyrimidines, nucleosides, and nucleotides	Purine ribonucleotide biosynthesis	adenylosuccinate lyase	1.23926	0.98398	0.833793	0.271791	0.115292	3.72e-07
sll1631	Purines, pyrimidines, nucleosides, and nucleotides	Pyrimidine ribonucleotide biosynthesis	putative cytidine and deoxycytidylate deaminase	-1.15873	-1.19747	-0.2909	-0.229119	-0.665157	0.00303802
slr0406	Purines, pyrimidines, nucleosides, and nucleotides	Pyrimidine ribonucleotide biosynthesis	dihydroorotase	-1.6638	-1.79476	-0.345128	-0.182956	-0.816128	1.03e-06
slr1418	Purines, pyrimidines, nucleosides, and nucleotides	Pyrimidine ribonucleotide biosynthesis	dihydroorotate dehydrogenase	-0.613887	-0.545394	1.05637	0.776557	0.0969882	0.000483119
sll1905	Regulatory functions	Regulatory functions	two-component hybrid sensor and regulator	-1.03574	-0.985804	0.430637	0.0586452	-0.00640303	3.84e-07
sll1330	Regulatory functions	Regulatory functions	two-component system response regulator OmpR subfamily	1.09268	1.19544	0.416202	-0.177145	0.415231	3.37e-07
sll0776	Regulatory functions	Regulatory functions	serine/threonine kinase	-1.65289	-1.61772	0.28039	-0.144793	-0.414604	8.67e-07
sll1672	Regulatory functions	Regulatory functions	two-component hybrid sensor and regulator	-1.1777	-0.864321	0.23339	0.0849398	-0.280316	6.12e-05
slr1759	Regulatory functions	Regulatory functions	two-component hybrid sensor and regulator	-1.54593	-1.63957	0.119647	-0.174415	-0.789535	7.31e-08
slr0210	Regulatory functions	Regulatory functions	two-component sensor histidine kinase	-2.19253	-2.12859	-0.0369522	-0.201563	-0.749079	1.06e-06
slr0895	Regulatory functions	Regulatory functions	transcriptional regulator	-1.70074	-1.74484	-0.0853133	-0.0919197	-0.544692	3.6e-05
slr1983	Regulatory functions	Regulatory functions	two-component hybrid sensor and regulator	-1.36621	-1.21985	-0.191331	-0.203257	-0.448229	1.38e-05
slr1213	Regulatory functions	Regulatory functions	two-component response regulator AraC subfamily	-1.19177	-1.25086	-0.2267	0.299966	-0.56401	0.00870578
sll1544	Regulatory functions	Regulatory functions	two-component response regulator NarL subfamily	-1.59374	-1.71557	-0.284032	-0.28439	-0.939015	2.3e-07
sll0789	Regulatory functions	Regulatory functions	two-component response regulator OmpR subfamily	-1.99589	-1.9309	-0.513329	-0.139571	-0.653405	2.49e-06
slr1245	Regulatory functions	Regulatory functions	transcriptional regulator	-1.92679	-2.00729	-0.654148	-0.744547	-1.12634	3.99e-07
sll1286	Regulatory functions	Regulatory functions	transcriptional regulator	-1.47004	-0.790726	-0.8015	-0.730757	-0.563825	0.000178224
slr1760	Regulatory functions	Regulatory functions	two-component response regulator	-1.87291	-1.87515	-0.980114	-0.97348	-1.01044	7.77e-05
slr1214	Regulatory functions	Regulatory functions	two-component response regulator PatA subfamily	-2.02933	-3.4039	-1.45761	-2.30634	-2.07056	2.49e-07
slr0473	Regulatory functions	Regulatory functions	cyanobacterial phytochrome 1, two-component sensor histidine kinase	-1.37682	-0.133661	-1.74431	0.0363138	0.177803	0.00102275
sll1594	Regulatory functions	Regulatory functions	ndhF3 operon transcriptional regulator, LysR family protein	-0.768511	1.66342	0.911342	0.369504	0.984852	1.48e-05
sll1879	Regulatory functions	Regulatory functions	two-component response regulator	0.570591	1.04481	1.18394	1.27272	1.63813	4.15e-07
slr1594	Regulatory functions	Regulatory functions	two-component response regulator PatA subfamily	-0.189172	-1.65337	0.10016	-1.23042	-0.93543	1.47e-07
slr0474	Regulatory functions	Regulatory functions	two-component response regulator CheY subfamily, regulator for phytochrome 1 (Cph1)	0.4493	0.895469	-0.664051	1.46466	1.57347	3.19e-08
sll1742	Regulatory functions	Regulatory functions	transcription antitermination protein NusG	0.383227	0.57021	0.323693	0.696052	1.61354	1.18e-07
sll1888	Regulatory functions	Regulatory functions	two-component sensor histidine kinase	0.329516	0.661602	0.443666	0.869664	1.00172	7.88e-07
sll0876	DNA replication, restriction, modification, recombination, and repair	DNA replication, restriction, modification, recombination, and repair	Holliday junction DNA helicase RuvA	-1.28718	-1.38115	0.267764	0.430432	-0.398656	3.03e-06
sll1277	DNA replication, restriction, modification, recombination, and repair	DNA replication, restriction, modification, recombination, and repair	RecF protein	-2.00504	-2.11077	0.137274	-0.262522	-0.664226	1.56e-06
sll1165	DNA replication, restriction, modification, recombination, and repair	DNA replication, restriction, modification, recombination, and repair	DNA mismatch repair protein	-1.0414	-1.11371	0.0242626	-0.293961	-0.481387	9.59e-05
sll1868	DNA replication, restriction, modification, recombination, and repair	DNA replication, restriction, modification, recombination, and repair	DNA primase	-1.23365	-0.993924	-0.21142	-0.129942	-0.210587	6.5e-07
slr0833	DNA replication, restriction, modification, recombination, and repair	DNA replication, restriction, modification, recombination, and repair	replicative DNA helicase [Contains: Ssp dnaB intein]	-1.78012	-1.77187	-0.242981	-0.201149	-0.436555	4.84e-06
slr0790	DNA replication, restriction, modification, recombination, and repair	DNA replication, restriction, modification, recombination, and repair	similar to ultraviolet light resistance protein B	-1.57629	-1.62484	-0.53126	0.355575	-0.54813	5.29e-08
sll1209	DNA replication, restriction, modification, recombination, and repair	DNA replication, restriction, modification, recombination, and repair	DNA ligase	-1.51173	-1.54116	-0.747364	-0.362247	-1.12754	1.77e-06
sll1045	DNA replication, restriction, modification, recombination, and repair	DNA replication, restriction, modification, recombination, and repair	mutator MutT protein	-0.919303	-1.02699	-0.0114139	-0.470119	-0.44473	0.000139936
ssr1600	Transcription	RNA synthesis, modification, and DNA transcription	similar to anti-sigma f factor antagonist	1.38271	1.41459	0.778048	0.670769	0.634842	9.18e-08
slr1912	Transcription	RNA synthesis, modification, and DNA transcription	putative PP2C-type protein phosphatase	1.32885	0.94945	0.614698	0.0261001	-0.00213113	5.28e-08
sll1043	Transcription	RNA synthesis, modification, and DNA transcription	polyribonucleotide nucleotidyltransferase	0.931478	1.12497	0.800572	0.94898	1.28888	4.94e-07
sll2012	Transcription	RNA synthesis, modification, and DNA transcription	group2 RNA polymerase sigma factor SigD	-0.525576	-1.02977	0.743901	0.0502935	-0.342712	0.00441766
sll1787	Transcription	RNA synthesis, modification, and DNA transcription	RNA polymerase beta subunit	0.653422	0.773725	0.73436	0.758504	1.38029	1.04e-06
sll1789	Transcription	RNA synthesis, modification, and DNA transcription	RNA polymerase beta prime subunit	0.256283	0.196751	0.175205	0.583203	1.12584	1.74e-07
slr1545	Transcription	RNA synthesis, modification, and DNA transcription	RNA polymerase ECF-type (group 3) sigma-E factor	-0.287659	-0.185018	-0.319739	-0.732093	-1.10227	9.86e-07
sll0927	Translation	Aminoacyl tRNA synthetases and tRNA modification	S-adenosylmethionine synthetase	1.21021	0.585393	1.02044	0.337178	0.205947	0.000271504
sll0817	Translation	Aminoacyl tRNA synthetases and tRNA modification	tRNA delta-2-isopentenylpyrophosphate (IPP) transferase	-1.15621	-1.30395	0.172019	0.13526	-0.494774	1.56e-06
slr0457	Translation	Aminoacyl tRNA synthetases and tRNA modification	tRNA pseudouridine synthase B	-1.17457	-1.27186	0.071265	0.237087	-0.488512	1.72e-07
ssr1720	Translation	Aminoacyl tRNA synthetases and tRNA modification	similar to tyrosyl tRNA synthetase	-1.20753	-1.27253	-0.091392	0.0925759	-0.563195	1.03e-05
sll0195	Translation	Degradation of proteins, peptides, and glycopeptides	probable ATP-dependent protease	1.004	0.203313	0.771502	1.13848	0.853165	2.47e-07
slr1204	Translation	Degradation of proteins, peptides, and glycopeptides	protease	-0.235859	-0.155014	-1.01806	-0.838461	-0.255461	3.97e-06
slr0165	Translation	Degradation of proteins, peptides, and glycopeptides	ATP-dependent Clp protease proteolytic subunit	0.593934	0.714637	0.527544	0.832959	1.17479	7.79e-06
sll0517	Translation	Nucleoproteins	putative RNA binding protein	1.3353	1.82209	1.78555	1.734	2.01846	1.78e-08
ssr1480	Translation	Nucleoproteins	putative RNA-binding protein	1.09773	1.42219	1.19505	1.02169	1.06305	9.93e-06
slr1251	Translation	Protein modification and translation factors	peptidyl-prolyl cis-trans isomerase	1.84998	1.56736	1.20829	0.839392	1.12455	3.04e-08
slr0434	Translation	Protein modification and translation factors	elongation factor P	1.12196	0.895406	0.637652	0.178924	0.150924	8.13e-07
sll0555	Translation	Protein modification and translation factors	methionine aminopeptidase	1.11948	0.906067	0.597816	0.564143	0.932427	1.08e-06
slr1463	Translation	Protein modification and translation factors	elongation factor EF-G	1.03863	0.488622	0.47828	0.176007	0.449386	7.38e-05
sll0830	Translation	Protein modification and translation factors	elongation factor EF-G	-1.01812	-0.4368	-0.488902	-0.0964177	-0.234431	0.00106873
slr0974	Translation	Protein modification and translation factors	initiation factor IF-3	0.632907	1.03624	0.328787	0.275433	0.730049	6.83e-07
slr1984	Translation	Ribosomal proteins: synthesis and modification	nucleic acid-binding protein, 30S ribosomal protein S1 homolog	1.08593	1.16884	0.781314	0.596947	0.705505	8.79e-06
slr0808	Translation	Ribosomal proteins: synthesis and modification	16S rRNA processing protein RimM homolog	-1.27367	-1.37949	-0.381695	0.187878	-0.427969	0.00268574
ssl0601	Translation	Ribosomal proteins: synthesis and modification	30S ribosomal protein S21	0.853585	1.2022	0.802876	1.08327	1.36718	1.72e-07
sll1097	Translation	Ribosomal proteins: synthesis and modification	30S ribosomal protein S7	0.690374	0.724083	0.5842	0.64487	1.16487	1.83e-05
sll1743	Translation	Ribosomal proteins: synthesis and modification	50S ribosomal protein L11	0.621309	0.696225	0.346848	0.365459	1.14981	1.87e-06
sll1744	Translation	Ribosomal proteins: synthesis and modification	50S ribosomal protein L1	0.71354	0.845298	0.350393	0.329385	1.06462	3.76e-07
sll1096	Translation	Ribosomal proteins: synthesis and modification	30S ribosomal protein S12	0.600085	0.634183	0.526363	0.531483	1.03171	3.05e-05
slr1356	Translation	Ribosomal proteins: synthesis and modification	30S ribosomal protein S1	0.832741	0.820949	0.629447	0.650744	1.02921	2.43e-05
sll1206	Transport and binding proteins	Transport and binding proteins	ferric aerobactin receptor, FhuA homolog	3.08471	5.17839	4.73724	5.55592	5.73266	1.98e-10
sll1404	Transport and binding proteins	Transport and binding proteins	biopolymer transport ExbB protein homolog	3.01998	4.87874	4.17301	4.57816	4.80393	1.98e-10
sll1405	Transport and binding proteins	Transport and binding proteins	biopolymer transport ExbD protein homolog	2.60884	4.51705	3.75388	4.28731	4.32793	1.59e-07
slr1295	Transport and binding proteins	Transport and binding proteins	iron transport system substrate-binding protein	3.22507	4.05211	3.69073	4.10023	4.29615	1.45e-10
sll1450	Transport and binding proteins	Transport and binding proteins	nitrate/nitrite transport system substrate-binding protein	2.96597	1.89564	3.64378	1.98873	2.45433	5.8e-09
slr0513	Transport and binding proteins	Transport and binding proteins	iron transport system substrate-binding protein, periplasmic protein	3.32179	3.99854	3.6373	3.99928	3.9641	1.45e-10
sll1451	Transport and binding proteins	Transport and binding proteins	nitrate/nitrite transport system permease protein	1.93404	1.16367	2.53568	0.400544	1.23924	3.04e-08
sll1406	Transport and binding proteins	Transport and binding proteins	ferrichrome-iron receptor	1.54283	3.51318	2.43493	2.75095	2.52291	8.86e-08
slr1392	Transport and binding proteins	Transport and binding proteins	ferrous iron transport protein B	1.12079	2.79832	2.1229	2.73977	2.95587	9.97e-09
sll1878	Transport and binding proteins	Transport and binding proteins	iron(III)-transport ATP-binding protein	1.53065	2.1511	1.9827	2.29483	2.59713	1.42e-07
sll1452	Transport and binding proteins	Transport and binding proteins	nitrate/nitrite transport system ATP-binding protein	1.24651	0.591455	1.69205	0.91649	1.09696	8.61e-08
sll0834	Transport and binding proteins	Transport and binding proteins	low affinity sulfate transporter	2.13405	2.37864	1.44574	1.56736	1.49918	3.85e-08
slr1200	Transport and binding proteins	Transport and binding proteins	urea transport system permease protein	1.79156	1.01313	0.93433	-0.0724257	0.467005	9.96e-08
slr0447	Transport and binding proteins	Transport and binding proteins	periplasmic protein, ABC-type urea transport system substrate-binding protein	2.14659	0.843749	0.902723	-0.869097	-0.572732	9.16e-08
sll0108	Transport and binding proteins	Transport and binding proteins	ammonium/methylammonium permease	2.01405	1.41348	0.888826	0.046611	0.35807	7.15e-08
sll1270	Transport and binding proteins	Transport and binding proteins	periplasmic substrate-binding and integral membrane protein of the ABC-type Bgt permease for basic amino acids and glutamine BgtB	1.61993	1.24378	0.859931	-0.300863	0.0217534	1.1e-07
sll0374	Transport and binding proteins	Transport and binding proteins	urea transport system ATP-binding protein	1.11095	0.895536	0.746477	0.104395	0.0946173	7.28e-07
slr2077	Transport and binding proteins	Transport and binding proteins	probable ABC transporter, periplasmic binding protein	-1.01718	-0.921619	0.694218	0.0661923	-0.257906	4.13e-07
sll0689	Transport and binding proteins	Transport and binding proteins	Na+/H+ antiporter	1.17144	0.8293	0.574032	-0.339154	-0.253789	0.000220529
slr0559	Transport and binding proteins	Transport and binding proteins	periplasmic binding protein of ABC transporter for natural amino acids	1.04659	0.474079	0.57163	0.0412172	0.0749222	6.07e-06
sll1409	Transport and binding proteins	Transport and binding proteins	ferrichrome-iron receptor	-1.4652	-0.993982	0.506262	0.0879802	-0.167839	0.000393203
sll1453	Transport and binding proteins	Transport and binding proteins	nitrate/nitrite transport system ATP-binding protein	1.19515	-0.249855	0.480577	0.683077	1.10128	1.59e-06
sll0484	Transport and binding proteins	Transport and binding proteins	ATP-binding protein of ABC transporter	-1.15237	-1.0426	0.422658	-0.0133842	-0.0508441	1.77e-06
slr0747	Transport and binding proteins	Transport and binding proteins	glucosylglycerol transport system ATP-binding protein	-1.08532	-0.952706	0.253755	-0.425708	-0.309168	0.000846205
slr1248	Transport and binding proteins	Transport and binding proteins	phosphate transport system permease protein PstC homolog	-1.43355	-1.45677	0.202087	0.0770804	-0.511535	8.54e-05
sll0537	Transport and binding proteins	Transport and binding proteins	ammonium/methylammonium permease	-1.02526	-1.03655	0.189496	0.204914	-0.341475	8.79e-06
slr1491	Transport and binding proteins	Transport and binding proteins	iron(III) dicitrate transport system substrate-binding protein	-1.90239	-1.6318	0.182781	-0.011054	-0.485717	2.64e-06
slr2108	Transport and binding proteins	Transport and binding proteins	probable polysaccharide ABC transporter ATP binding subunit	-1.18999	-0.758435	0.112594	-0.243354	-0.0557204	3.64e-06
slr0530	Transport and binding proteins	Transport and binding proteins	glucosylglycerol transport system permease protein	-1.75001	-1.81757	0.04832	-0.272901	-0.737406	4.18e-07
slr1452	Transport and binding proteins	Transport and binding proteins	sulfate transport system substrate-binding protein	-2.4711	-2.53643	-0.00399917	-0.87841	-1.56946	4.95e-07
sll1482	Transport and binding proteins	Transport and binding proteins	ABC transporter permease protein	-1.07282	-1.06719	-0.0112177	-0.0174165	-0.327518	0.000391131
slr2043	Transport and binding proteins	Transport and binding proteins	zinc transport system substrate-binding protein	-1.83387	-2.1368	-0.0182534	-0.366272	-0.92652	1.01e-07
slr0415	Transport and binding proteins	Transport and binding proteins	Na+/H+ antiporter	-1.01853	-1.14519	-0.0401713	0.102472	-0.464463	0.000165319
sll1082	Transport and binding proteins	Transport and binding proteins	ABC transport system ATP-binding protein	-1.82536	-1.89703	-0.0469862	-0.0244537	-0.664615	1.15e-05
slr1113	Transport and binding proteins	Transport and binding proteins	ATP-binding protein of ABC transporter	-1.02799	-1.00735	-0.0515322	-0.080949	-0.342828	0.00122217
sll1104	Transport and binding proteins	Transport and binding proteins	periplasmic substrate-binding protein of a TRAP-type permease that mediates sodium-dependent glutamate transport GtrC	-1.13164	-1.15942	-0.136293	-0.426108	-0.59603	1.21e-06
ssl3127	Transport and binding proteins	Transport and binding proteins	similar to permease protein of ABC transporter	-1.33999	-1.43911	-0.194257	-0.359603	-0.984807	4.98e-06
sll1762	Transport and binding proteins	Transport and binding proteins	periplasmic protein, putative polar amino acid transport system substrate-binding protein	1.1706	1.20156	-0.198492	0.349798	0.296586	6.94e-08
sll0640	Transport and binding proteins	Transport and binding proteins	probable sodium/sulfate symporter	-1.19501	-1.24422	-0.278636	-0.0823609	-0.836143	1.18e-07
slr1729	Transport and binding proteins	Transport and binding proteins	potassium-transporting P-type ATPase B chain	-1.30701	-1.43197	-0.608952	-0.838929	-1.24533	2.82e-06
sll1864	Transport and binding proteins	Transport and binding proteins	probable chloride channel protein	-2.01815	-1.48321	-1.4964	0.168026	-0.229241	1.24e-05
slr0040	Transport and binding proteins	Transport and binding proteins	bicarbonate transport system substrate-binding protein	-3.87763	-4.10611	-2.99568	-3.34277	-3.63674	5.29e-08
slr0044	Transport and binding proteins	Transport and binding proteins	bicarbonate transport system ATP-binding protein	-3.28848	-3.34537	-3.15714	-2.88935	-2.99578	1.3e-07
slr0043	Transport and binding proteins	Transport and binding proteins	bicarbonate transport system ATP-binding protein	-3.70451	-3.83575	-4.05327	-3.91067	-3.91006	4.8e-10
slr0041	Transport and binding proteins	Transport and binding proteins	bicarbonate transport system permease protein	-5.22463	-5.32714	-5.07013	-4.68258	-5.00409	4.91e-09
slr1488	Transport and binding proteins	Transport and binding proteins	multidrug resistance family ABC transporter	0.588891	2.32817	1.82031	2.54938	2.8854	1.6e-09
slr0074	Transport and binding proteins	Transport and binding proteins	ABC transporter subunit	0.915232	1.91143	1.23409	1.74875	2.0819	2.13e-08
slr1318	Transport and binding proteins	Transport and binding proteins	iron(III) dicitrate transport system ATP-binding protein	0.32368	1.69593	1.18344	1.5526	1.38688	5.44e-08
slr1319	Transport and binding proteins	Transport and binding proteins	iron(III) dicitrate transport system substrate-binding protein	0.103081	1.18563	0.830271	1.12163	1.08744	9e-07
slr2131	Transport and binding proteins	Transport and binding proteins	RND multidrug efflux transporter	-0.934629	-1.06602	0.371766	-0.00510176	-0.291576	4.48e-06
slr1216	Transport and binding proteins	Transport and binding proteins	Mg2+ transport protein	-0.923298	-1.07734	0.304726	-0.182963	-0.424814	0.000104157
slr1455	Transport and binding proteins	Transport and binding proteins	sulfate transport system ATP-binding protein	-0.514611	-1.10601	1.21572	-0.141002	0.0869771	1.1e-05
slr1250	Transport and binding proteins	Transport and binding proteins	phosphate transport ATP-binding protein PstB homolog	-0.243344	-0.236631	1.68325	0.725612	0.43088	1.33e-06
sll1598	Transport and binding proteins	Transport and binding proteins	Mn transporter MntC	-0.259205	-0.183796	1.56461	1.528	1.38619	3.47e-06
sll1276	Transport and binding proteins	Transport and binding proteins	ATP-binding protein of ABC transporter	-0.682021	-0.787417	0.976755	1.09094	0.646647	0.000173753
slr0075	Transport and binding proteins	Transport and binding proteins	ABC transporter ATP-binding protein	0.321795	0.808066	0.640862	0.654499	1.59529	4.25e-07
sll0556	Transport and binding proteins	Transport and binding proteins	Na+/H+ antiporter	0.145104	0.0697515	0.145009	0.193239	1.15835	2.38e-07
slr2057	Transport and binding proteins	Transport and binding proteins	water channel protein	0.73075	0.5676	-0.406438	-0.870932	-1.01931	2.57e-07
slr2002	Other categories	Adaptations and atypical conditions	cyanophycin synthetase	1.45546	1.0196	1.00287	0.425786	1.10425	2.65e-07
ssl2542	Other categories	Adaptations and atypical conditions	high light-inducible polypeptide HliA, CAB/ELIP/HLIP superfamily	-0.419981	-1.32404	2.00554	1.69299	0.927054	2.53e-05
ssr2595	Other categories	Adaptations and atypical conditions	high light-inducible polypeptide HliB, CAB/ELIP/HLIP superfamily	-0.975005	-1.47679	1.47064	1.11266	0.0688442	6.5e-07
sll0947	Other categories	Adaptations and atypical conditions	light repressed protein A homolog	-0.352414	0.114908	-1.23434	0.246357	0.400816	2.05e-05
ssl2250	Other categories	Drug and analog sensitivity	bacterioferritin-associated ferredoxin	1.65854	2.54313	2.215	2.9663	3.17847	2.78e-08
slr1849	Other categories	Drug and analog sensitivity	probable mercuric reductase	-1.71086	-1.65048	0.16797	0.0658639	-0.575857	2.76e-07
slr0946	Other categories	Drug and analog sensitivity	arsenate reductase	-1.74373	-1.7884	0.0253172	-0.171967	-0.97669	3.12e-06
slr1764	Other categories	Drug and analog sensitivity	similar to tellurium resistance protein TerE	-0.939375	-1.0615	0.354476	0.277413	-0.197612	5.51e-06
slr0338	Other categories	Other	probable oxidoreductase	1.29582	1.20666	1.03865	0.503418	0.600121	5.1e-07
slr1763	Other categories	Other	probable methyltransferase	1.05089	0.603334	0.735446	0.116053	0.199199	8.92e-07
slr2094	Other categories	Other	fructose-1,6-/sedoheptulose-1,7-bisphosphatase	1.02006	0.604788	0.424604	0.197135	0.279414	0.00012407
slr0315	Other categories	Other	probable oxidoreductase	-1.49829	-1.63228	0.274342	0.0302759	-0.72129	3.62e-05
sll1849	Other categories	Other	probable dioxygenase Rieske iron-sulfur component	-1.79945	-1.79911	0.239157	-0.218519	-0.916458	1.71e-07
slr1076	Other categories	Other	probable glycosyltransferase	-1.09283	-1.17117	0.0815689	0.411735	-0.0438827	3.3e-06
slr0788	Other categories	Other	similar to pre-B cell enhancing factor	-2.04727	-1.73154	-0.132407	-0.146475	-0.744116	0.000147269
sll0686	Other categories	Other	probable cytochrome c-type biogenesis protein	-1.6289	-1.74721	-0.233467	0.228347	-0.395441	5.25e-07
sll1723	Other categories	Other	probable glycosyltransferase	-1.80139	-1.84172	-0.310669	0.0276515	-0.855744	3.32e-07
slr1853	Other categories	Other	carboxymuconolactone decarboxylase	1.11667	0.892187	-0.364235	-0.378136	-0.676353	2.53e-08
sll1300	Other categories	Other	putative methyltransferase	-1.11627	-1.23773	-0.770257	-0.536394	-0.753144	3.09e-06
sll7003	Other categories	Other	plasmid stability protein	-1.29811	-1.04116	-0.854338	-0.62342	-0.321251	6.66e-06
slr0007	Other categories	Other	probable sugar-phosphate nucleotidyltransferase	-1.07431	-0.917409	-0.966963	-1.57357	-1.61972	6.41e-07
sll0550	Other categories	Other	flavoprotein	-1.09524	-1.17131	-1.4152	-1.16238	-0.884202	1.68e-05
sll0217	Other categories	Other	flavoprotein	-6.26035	-5.97241	-5.2099	-6.21088	-6.10319	2.38e-08
sll0219	Other categories	Other	flavoprotein	-5.89425	-6.26731	-5.79165	-5.75472	-6.09048	6.29e-11
sll1407	Other categories	Other	probable methyltransferase	0.526324	2.34609	1.46196	2.10184	1.9456	1.91e-08
slr1639	Other categories	Other	SsrA-binding protein	-0.0658943	0.27128	0.483663	0.754737	1.54504	4.14e-07
sll1786	Other categories	Other	putative deoxyribonuclease, tatD homolog	0.488872	0.66659	0.670216	0.679119	1.24438	9.28e-06
sll0135	Other categories	Other	putative 5'-methylthioadenosine phosphorylase	0.659906	0.818475	0.648842	0.72309	1.15791	6.83e-07
sll1226	Other categories	Hydrogenase	hydrogenase subunit of the bidirectional hydrogenase	-1.10278	-0.993516	0.669744	0.310351	0.0698579	0.0040592
sll1559	Other categories	Hydrogenase	soluble hydrogenase 42 kD subunit	1.02744	0.532011	0.142621	0.0438858	0.404145	0.000180824
sll1220	Other categories	Hydrogenase	putative diaphorase subunit of the bidirectional hydrogenase	-1.04831	-1.03011	-0.803548	-0.625996	-0.725378	0.00274296
ssl2789	Other categories	Transposon-related functions	similar to resolvase	-1.06455	-1.02112	0.264525	-0.0588619	-0.491996	2.94e-05
ssl0769	Other categories	Transposon-related functions	putative transposase	-1.10266	-0.737669	0.238491	0.187505	0.18309	1.87e-06
slr1522	Other categories	Transposon-related functions	putative transposase [ISY352d: 1614422 - 1615835]	-1.31436	-0.981075	-0.0394694	-0.11451	0.494226	3.04e-08
slr1683	Other categories	Transposon-related functions	putative transposase [ISY391b: 1970517 - 1970880, join 1972064 - 1973077]	-1.20845	-0.921294	-0.122029	-0.246017	-0.10172	0.000220703
sll0667	Other categories	Transposon-related functions	putative transposase [ISY352e: 2921301 - 2921595, join 3108631 - 3109754]	-1.19101	-0.836468	-0.152874	-0.314204	0.48032	2.81e-07
slr1960	Other categories	Transposon-related functions	putative transposase [ISY391a(partial copy): 1762937 - 1763383]	-1.91185	-2.03714	-0.196702	-0.0602485	-0.969474	2.33e-06
sll7002	Other categories	Transposon-related functions	putative transposase [ISY391e(partial copy): 166 - 1298]	-1.12811	-0.95862	-0.202953	-0.461945	-0.269405	3.38e-05
sll1982	Other categories	Transposon-related functions	putative transposase [ISY352c: 1553414 - 1553903, join 1554854 - 1555790]	-1.19533	-1.04185	-0.317368	-0.206967	0.0808565	5.39e-06
slr0099	Other categories	Transposon-related functions	putative transposase [ISY352f(partial copy): 2968019 - 2969383]	-1.02684	-0.693494	-0.360415	-0.305671	0.498704	3.96e-07
smr0012	Other categories	Transposon-related functions	putative transposase [ISY523j(partial copy): 106904 - 107226]	-1.57275	-1.74175	-0.423886	0.00429488	-0.602309	0.00238053
ssr0817	Other categories	Transposon-related functions	putative transposase [ISY352g: 3511668 - 3512290, join 3513238 - 3514051]	-1.64862	-1.1882	-0.434894	-0.134687	0.520819	1.53e-06
slr1496	Other categories	Transposon-related functions	putative transposase	-2.96762	-3.07762	-0.466944	0.0531997	-0.832525	1.41e-06
slr7005	Other categories	Transposon-related functions	integrase/recombinase	-1.07754	-0.425697	-0.583318	-0.519903	0.0691768	0.00266272
ssr2227	Other categories	Transposon-related functions	putative transposase	0.100326	0.785489	-0.723485	0.379592	1.44767	2.46e-05
slr1357	Other categories	Transposon-related functions	putative transposase [ISY100c: 1098251 - 1099197]	0.0192051	0.117552	0.313599	0.246799	1.13419	1.43e-06
sll0700	Other categories	Transposon-related functions	putative transposase [ISY100i: 123475 - 124420]	0.102286	0.173797	0.274371	0.114227	1.10437	3.11e-06
sll0651	Other categories	Transposon-related functions	putative transposase [ISY100j: 421739 - 422684]	0.265852	0.310194	0.330609	0.204289	1.09231	1.11e-06
sll1998	Other categories	Transposon-related functions	putative transposase [ISY100d: 1623697 - 1624643]	0.119631	0.184205	0.329496	0.193172	1.07634	1.36e-06
slr0352	Other categories	Transposon-related functions	putative transposase [ISY100e: 2443927 - 2444873]	0.0630378	0.142105	0.226985	0.155326	1.04563	1.73e-06
slr0230	Other categories	Transposon-related functions	putative transposase [ISY100f: 2534034 - 2534980]	0.158372	0.193624	0.202525	0.132232	1.03351	1.58e-06
sll0249	Hypothetical	Hypothetical	hypothetical protein	1.38833	4.74241	3.63684	5.34347	5.32642	4.8e-10
sll1549	Hypothetical	Hypothetical	salt-enhanced periplasmic protein	1.73882	3.92643	3.1184	3.70067	3.87209	5.57e-10
slr1964	Hypothetical	Hypothetical	hypothetical protein	1.96864	1.73525	1.53785	2.05513	1.81488	0.000166851
sll1638	Hypothetical	Hypothetical	hypothetical protein	1.58073	1.38306	0.997506	0.982665	0.794804	1.03e-07
slr1600	Hypothetical	Hypothetical	hypothetical protein	1.47462	1.12654	0.960416	0.59286	0.628154	2.77e-07
sll1835	Hypothetical	Hypothetical	periplasmic protein, function unknown	1.75549	1.11418	0.93687	0.30222	0.375356	9.25e-06
sll1242	Hypothetical	Hypothetical	hypothetical protein	1.28988	1.4603	0.919144	0.723451	0.892137	1.03e-05
slr1847	Hypothetical	Hypothetical	hypothetical protein	1.3727	1.40389	0.914426	0.608395	0.674144	2.94e-07
sll0822	Hypothetical	Hypothetical	hypothetical protein	1.10294	0.872315	0.905527	0.357042	0.536877	8.63e-05
sll1628	Hypothetical	Hypothetical	hypothetical protein	1.10974	1.29949	0.90174	0.915606	0.997234	5.53e-07
slr1431	Hypothetical	Hypothetical	hypothetical protein	1.23997	0.935535	0.894462	0.376245	0.296049	1.37e-06
slr0348	Hypothetical	Hypothetical	hypothetical protein	1.09267	1.01806	0.85293	0.722834	0.784642	3.82e-07
slr0423	Hypothetical	Hypothetical	hypothetical protein	1.14609	1.06777	0.845479	0.282609	0.593064	4.81e-07
slr0923	Hypothetical	Hypothetical	hypothetical protein YCF65	1.46273	1.39537	0.787913	0.550904	0.701729	2.84e-07
ssl3177	Hypothetical	Hypothetical	hypothetical protein	1.05453	0.934613	0.75748	0.143314	0.545527	3.01e-06
ssl2982	Hypothetical	Hypothetical	probable DNA-directed RNA polymerase omega subunit	1.14498	1.16689	0.742532	0.795794	1.02127	1.21e-05
slr1718	Hypothetical	Hypothetical	hypothetical protein	1.42145	1.08346	0.741306	0.303235	0.265886	2.99e-07
slr1160	Hypothetical	Hypothetical	periplasmic protein, function unknown	1.10642	0.744925	0.712573	0.160443	0.0283354	3.16e-07
sll1109	Hypothetical	Hypothetical	hypothetical protein	1.13125	0.677251	0.694312	0.202218	0.12735	1.36e-05
sll7029	Hypothetical	Hypothetical	hypothetical protein	-1.12641	-1.33832	0.625852	0.16341	-0.397564	3.2e-07
sll1119	Hypothetical	Hypothetical	hypothetical protein	1.49766	0.84128	0.622546	0.111246	0.675375	3.64e-07
slr1944	Hypothetical	Hypothetical	periplasmic protein, function unknown	-1.09811	-1.2023	0.621685	0.178225	-0.410436	3.68e-07
slr0848	Hypothetical	Hypothetical	hypothetical protein	1.08741	0.959227	0.58713	0.264501	0.265567	2.99e-07
sll0678	Hypothetical	Hypothetical	hypothetical protein	-1.4562	-1.3765	0.501332	0.0462274	-0.030661	5.03e-06
sll1095	Hypothetical	Hypothetical	hypothetical protein	-2.16505	-2.08953	0.493842	0.0590792	-0.469649	7.51e-06
slr1270	Hypothetical	Hypothetical	periplasmic protein, function unknown	1.03385	0.923646	0.492864	-0.0231597	-0.0823823	2.26e-05
slr1495	Hypothetical	Hypothetical	hypothetical protein	-1.49408	-1.43539	0.432584	-0.293062	-0.703141	2.2e-07
sll1702	Hypothetical	Hypothetical	hypothetical protein YCF51	1.14529	1.00942	0.415956	0.194487	0.241995	8.15e-07
sll1162	Hypothetical	Hypothetical	hypothetical protein	-1.19685	-1.30324	0.392214	-0.105151	-0.196823	2.41e-05
slr1441	Hypothetical	Hypothetical	hypothetical protein	-1.03433	-0.885743	0.370526	0.0668679	-0.350904	0.00219554
sll1054	Hypothetical	Hypothetical	hypothetical protein	-1.09597	-0.810543	0.348633	-0.185719	-0.293662	0.000133309
ssl1045	Hypothetical	Hypothetical	hypothetical protein	-1.33711	-1.35819	0.344252	-0.156682	-0.790864	4.52e-07
slr0610	Hypothetical	Hypothetical	hypothetical protein	-1.41334	-1.21155	0.339206	0.338452	0.139161	0.000364459
slr0712	Hypothetical	Hypothetical	hypothetical protein	-1.20387	-1.27473	0.322435	0.285465	-0.216937	0.000765163
slr7095	Hypothetical	Hypothetical	hypothetical protein	-1.96636	-1.90813	0.314979	-0.251911	-0.913166	5.15e-07
slr0407	Hypothetical	Hypothetical	hypothetical protein	-1.17532	-1.41594	0.286656	0.323676	-0.188062	1.42e-07
sll1214	Hypothetical	Hypothetical	hypothetical protein YCF59	1.22167	1.28838	0.273047	0.567621	1.02078	6.58e-07
sll0744	Hypothetical	Hypothetical	hypothetical protein	-1.05279	-0.754686	0.261629	0.115427	-0.0947991	0.000242964
ssr1251	Hypothetical	Hypothetical	hypothetical protein	2.16233	1.11695	0.247203	0.300628	-0.595143	0.00232841
sll1064	Hypothetical	Hypothetical	hypothetical protein	-1.31056	-1.35022	0.233064	0.10781	-0.29405	0.00206306
slr7013	Hypothetical	Hypothetical	hypothetical protein	-2.15989	-2.29425	0.212585	-0.171561	-0.887599	2.62e-06
slr2060	Hypothetical	Hypothetical	hypothetical protein	-1.17187	-1.04055	0.205493	-0.212408	-0.429071	2.75e-06
ssr1558	Hypothetical	Hypothetical	hypothetical protein	-1.00376	-0.70007	0.205445	0.307538	0.084437	0.00277039
slr7024	Hypothetical	Hypothetical	hypothetical protein	-1.40668	-1.6564	0.171745	-0.292187	-0.496696	3.36e-07
sll0310	Hypothetical	Hypothetical	hypothetical protein	-1.14363	-0.948495	0.160249	-0.0335791	0.0502952	7.3e-05
sll0095	Hypothetical	Hypothetical	hypothetical protein	-1.70356	-1.59551	0.124552	0.174606	-0.600906	5.88e-05
slr0787	Hypothetical	Hypothetical	hypothetical protein	-1.45271	-1.73321	0.113642	-0.166486	-0.612063	1.01e-07
ssr2806	Hypothetical	Hypothetical	hypothetical protein	-1.03148	-0.85015	0.10727	-0.0837056	-0.48511	1.7e-06
slr1462	Hypothetical	Hypothetical	hypothetical protein	-1.26749	-0.988834	0.0991672	-0.0892335	-0.298879	4.23e-06
sll1671	Hypothetical	Hypothetical	hypothetical protein	-1.1172	-0.897448	0.0956361	-0.0776483	-0.309861	0.000333091
smr0013	Hypothetical	Hypothetical	hypothetical protein	-1.08631	-1.05436	0.0831785	-0.262924	-0.816961	0.000321487
sll0198	Hypothetical	Hypothetical	hypothetical protein	-1.19682	-1.07104	0.0796998	-0.0140837	-0.411036	2.26e-05
ssl1498	Hypothetical	Hypothetical	hypothetical protein	1.06773	0.80624	0.0348722	-0.156229	-0.228019	3.3e-07
slr0556	Hypothetical	Hypothetical	hypothetical protein	-1.44156	-1.32085	0.0297877	-0.150805	-0.824167	2.36e-05
slr0285	Hypothetical	Hypothetical	hypothetical protein	-1.71836	-1.80731	0.022477	-0.159985	-0.775557	9.48e-06
slr0291	Hypothetical	Hypothetical	hypothetical protein	-1.36149	-1.77183	-0.0222817	-0.0635308	-0.963803	5.97e-05
ssr1499	Hypothetical	Hypothetical	hypothetical protein	-1.66954	-1.5842	-0.0251609	0.41135	-0.10694	0.000131418
sll0696	Hypothetical	Hypothetical	hypothetical protein	-1.75711	-1.84017	-0.0447892	0.224327	-0.607059	0.00242554
slr0305	Hypothetical	Hypothetical	hypothetical protein	-1.15821	-1.33323	-0.0525875	-0.185468	-0.588219	7.7e-05
ssr0515	Hypothetical	Hypothetical	hypothetical protein	-1.05063	-1.18354	-0.0659293	-0.0809982	-0.371044	5.1e-07
slr7060	Hypothetical	Hypothetical	hypothetical protein	-1.20244	-1.16499	-0.0947132	-0.155024	-0.577735	2.08e-05
slr1117	Hypothetical	Hypothetical	hypothetical protein	-1.77546	-1.81377	-0.095814	-0.204017	-0.919308	3.08e-05
slr1478	Hypothetical	Hypothetical	hypothetical protein	-1.431	-1.49097	-0.134939	0.0180123	-0.766594	0.0233907
ssr0756	Hypothetical	Hypothetical	hypothetical protein	-1.45417	-1.21848	-0.143842	-0.250937	-0.389334	3.23e-08
sll1400	Hypothetical	Hypothetical	hypothetical protein	-1.32909	-1.08258	-0.175777	-0.1073	-0.347473	3.88e-06
slr0317	Hypothetical	Hypothetical	hypothetical protein	-2.17492	-2.1828	-0.17601	-0.587266	-1.16723	8.68e-07
sll1912	Hypothetical	Hypothetical	hypothetical protein	-1.33928	-1.12232	-0.194083	-0.0731403	-0.460417	5.08e-07
sll0451	Hypothetical	Hypothetical	hypothetical protein	-1.19726	-0.956796	-0.202562	-0.49191	-0.72876	2.04e-05
slr0689	Hypothetical	Hypothetical	hypothetical protein	-1.15066	-0.767863	-0.210234	-0.672825	-0.631015	2.92e-06
slr0269	Hypothetical	Hypothetical	hypothetical protein	-1.25984	-1.03105	-0.223487	-0.0627316	-0.493683	0.000983412
slr1503	Hypothetical	Hypothetical	hypothetical protein	-1.04166	-0.803719	-0.225567	0.00533556	-0.278586	0.000969391
sll0261	Hypothetical	Hypothetical	hypothetical protein	-1.27896	-1.08141	-0.253228	-0.254293	-0.481716	4.92e-05
sll0257	Hypothetical	Hypothetical	hypothetical protein	-1.42147	-1.49185	-0.255877	0.288597	-0.627898	3.19e-08
slr1762	Hypothetical	Hypothetical	hypothetical protein	-1.09256	-1.21548	-0.285346	-0.375916	-0.954998	1.48e-05
ssl7048	Hypothetical	Hypothetical	hypothetical protein	-1.7666	-1.74182	-0.299024	-0.408782	-0.915922	1.13e-05
slr7025	Hypothetical	Hypothetical	hypothetical protein	-1.47493	-1.77494	-0.31436	-0.505189	-0.763854	6.36e-07
ssr2710	Hypothetical	Hypothetical	hypothetical protein	-1.16265	-0.738009	-0.335219	-0.0100755	-0.306033	0.000861171
sll0072	Hypothetical	Hypothetical	hypothetical protein	-1.73482	-1.75013	-0.345784	-0.196806	-0.594874	3.65e-06
ssl0331	Hypothetical	Hypothetical	hypothetical protein	-1.62741	-1.69772	-0.353924	-0.350021	-0.889445	3.09e-05
ssl7042	Hypothetical	Hypothetical	hypothetical protein	-1.3583	-1.29259	-0.359813	-0.160696	-0.567402	3.97e-07
slr7092	Hypothetical	Hypothetical	hypothetical protein	-1.66223	-1.47285	-0.422434	-0.286934	-1.03691	0.00108828
sll0192	Hypothetical	Hypothetical	hypothetical protein	-1.19001	-1.09672	-0.428072	-0.196899	-0.804729	5.08e-06
sll1052	Hypothetical	Hypothetical	hypothetical protein	-1.77746	-1.66114	-0.448509	-0.0144878	-0.81758	0.00175274
ssl3712	Hypothetical	Hypothetical	hypothetical protein	-1.04981	-1.10226	-0.452694	-0.30274	-0.762075	0.00036592
ssr2802	Hypothetical	Hypothetical	hypothetical protein	-1.9957	-2.00869	-0.456841	0.0273811	-0.720238	0.00247333
sll0905	Hypothetical	Hypothetical	hypothetical protein	-1.35342	-1.51847	-0.460394	-0.348566	-0.504189	9.11e-06
slr0459	Hypothetical	Hypothetical	hypothetical protein	-2.01981	-1.69144	-0.484222	-0.63601	-0.971933	0.0001275
slr0092	Hypothetical	Hypothetical	hypothetical protein	-2.2869	-2.12873	-0.496625	-0.253092	-0.886926	3.34e-06
slr0359	Hypothetical	Hypothetical	hypothetical protein	-1.36132	-1.05374	-0.498631	-0.0266891	-0.372208	6.91e-06
slr0304	Hypothetical	Hypothetical	hypothetical protein	-1.43716	-1.57403	-0.527012	-0.377893	-0.676953	4.9e-07
sll1200	Hypothetical	Hypothetical	hypothetical protein	-1.17103	-1.23988	-0.535079	-0.51392	-0.931903	1.77e-05
sll1158	Hypothetical	Hypothetical	hypothetical protein	-1.66773	-1.55266	-0.545237	-0.450407	-1.16594	1.26e-06
sll0586	Hypothetical	Hypothetical	hypothetical protein	-2.20847	-2.15731	-0.56864	-0.409837	-1.16656	9.77e-06
ssl1577	Hypothetical	Hypothetical	hypothetical protein	-1.60397	-1.51745	-0.588781	0.0976566	-0.679596	4.38e-07
sll1411	Hypothetical	Hypothetical	hypothetical protein	-1.75599	-1.94733	-0.604402	-0.288659	-0.929878	1.27e-05
slr1203	Hypothetical	Hypothetical	hypothetical protein	-1.26678	-1.27692	-0.613798	-0.124557	-0.673476	3.42e-07
slr1444	Hypothetical	Hypothetical	hypothetical protein	-1.86746	-1.66101	-0.639752	0.15241	-0.798128	1.92e-07
slr0179	Hypothetical	Hypothetical	hypothetical protein	-1.31027	-0.949702	-0.675331	-0.0781816	-0.374192	0.0139386
ssl3719	Hypothetical	Hypothetical	hypothetical protein	-1.80956	-1.75552	-0.677372	-0.162621	-0.736852	4.75e-08
slr0142	Hypothetical	Hypothetical	hypothetical protein	-2.24925	-2.17189	-0.678748	-0.0654093	-1.17143	1.65e-06
ssr2711	Hypothetical	Hypothetical	hypothetical protein	-2.33578	-2.39781	-0.708503	-0.552648	-1.10418	9.52e-06
ssl0832	Hypothetical	Hypothetical	hypothetical protein	-1.19443	-1.02625	-0.729154	-0.495994	-0.640142	1.07e-06
sll0611	Hypothetical	Hypothetical	hypothetical protein	-1.12885	-0.730195	-0.760343	-0.340939	-0.250356	6.04e-05
sll1642	Hypothetical	Hypothetical	hypothetical protein	-2.44999	-2.66221	-0.771753	-0.114436	-1.18951	2.32e-07
slr0789	Hypothetical	Hypothetical	hypothetical protein	-1.28997	-1.23175	-0.800382	-0.673072	-0.748155	2.91e-06
slr1851	Hypothetical	Hypothetical	hypothetical protein	-1.07321	-0.439373	-0.851007	-0.299	0.253438	0.000197964
slr0510	Hypothetical	Hypothetical	hypothetical protein	-1.7619	-1.82777	-0.897565	-0.164061	-0.734215	0.00033195
sll1736	Hypothetical	Hypothetical	hypothetical protein	-1.35289	-1.497	-0.947067	-0.743123	-1.20103	0.000172019
slr1094	Hypothetical	Hypothetical	hypothetical protein	-1.61687	-1.51204	-0.995913	-0.891488	-1.06219	3.65e-06
slr0813	Hypothetical	Hypothetical	hypothetical protein	-2.69593	-2.69448	-1.03541	0.198668	-1.19302	0.00601228
sll1021	Hypothetical	Hypothetical	hypothetical protein	-1.00635	-1.12143	-1.10676	-0.698697	-0.701218	0.000106809
sll1319	Hypothetical	Hypothetical	hypothetical protein	-2.12068	-2.18849	-1.1133	-0.317832	-0.914513	9.84e-06
slr1406	Hypothetical	Hypothetical	periplasmic protein, function unknown	-1.19239	-1.29099	-1.1885	-1.26745	-1.50617	4.77e-07
sll0572	Hypothetical	Hypothetical	hypothetical protein	-1.78737	-0.98577	-1.43346	-0.410699	-0.122811	0.000532913
sll1004	Hypothetical	Hypothetical	hypothetical protein	-1.66745	-2.15528	-1.48303	-1.79229	-1.46772	4.03e-05
ssr2786	Hypothetical	Hypothetical	hypothetical protein	-2.00859	-1.42679	-1.49946	1.30157	0.815917	7.48e-07
ssr0692	Hypothetical	Hypothetical	hypothetical protein	-2.29075	-1.48259	-1.56689	-0.0380942	-0.171457	3.2e-07
ssr1562	Hypothetical	Hypothetical	hypothetical protein	-2.25273	-1.52664	-1.6735	-0.89267	-0.965989	3.72e-08
slr0967	Hypothetical	Hypothetical	hypothetical protein	-1.98446	-1.64559	-1.71763	-1.65154	-1.03635	7.57e-06
sll1735	Hypothetical	Hypothetical	hypothetical protein	-2.48165	-2.87329	-1.96129	-2.94799	-2.84219	3.04e-09
sll0253	Hypothetical	Hypothetical	hypothetical protein	-1.37894	-0.819632	-2.05762	-1.57515	-1.70924	8.71e-05
sll0788	Hypothetical	Hypothetical	hypothetical protein	-2.32423	-2.15561	-2.26219	-1.70295	-1.35155	9.66e-08
ssr1528	Hypothetical	Hypothetical	hypothetical protein	-1.82929	-2.11315	-2.32011	-2.31805	-2.06197	8.32e-08
sll1734	Hypothetical	Hypothetical	protein involved in low CO2-inducible, high affinity CO2 uptake	-3.20264	-4.053	-2.98515	-3.62203	-3.52024	2.55e-09
slr1513	Hypothetical	Hypothetical	periplasmic protein, function unknown	-3.45786	-4.49362	-3.41276	-5.15522	-4.89791	1.26e-09
slr1512	Hypothetical	Hypothetical	sodium-dependent bicarbonate transporter	-3.66555	-4.30145	-3.4621	-5.53721	-5.2805	1.42e-09
sll0218	Hypothetical	Hypothetical	hypothetical protein	-6.35402	-6.51198	-5.83797	-6.31929	-6.47253	2.7e-11
ssl0461	Hypothetical	Hypothetical	hypothetical protein	0.88538	2.82601	1.87453	3.36972	3.42207	9.79e-10
sll0529	Hypothetical	Hypothetical	hypothetical protein	0.976982	1.29524	0.790758	0.360103	0.812525	0.00548145
sll1898	Hypothetical	Hypothetical	hypothetical protein	0.51989	1.20112	-0.213827	-0.587618	-0.47682	3.9e-08
sll0088	Hypothetical	Hypothetical	hypothetical protein	0.146107	1.16535	0.486266	1.09861	1.27331	1.85e-07
sml0013	Hypothetical	Hypothetical	hypothetical protein	0.831883	1.10543	0.699023	0.703722	0.769558	9.55e-06
slr1926	Hypothetical	Hypothetical	hypothetical protein	0.855563	1.09879	0.724706	0.507999	0.731398	5.67e-07
ssl0312	Hypothetical	Hypothetical	hypothetical protein	0.896248	1.09478	0.777243	0.566605	0.8554	2.32e-06
sll0661	Hypothetical	Hypothetical	hypothetical protein YCF35	0.501579	1.08617	0.661785	1.15987	1.47364	3.75e-07
slr0954	Hypothetical	Hypothetical	hypothetical protein	0.925105	1.0646	0.722701	0.441815	0.460557	1.6e-06
slr0326	Hypothetical	Hypothetical	hypothetical protein	0.818981	1.06424	0.761866	0.738198	0.975358	3.97e-07
slr1927	Hypothetical	Hypothetical	hypothetical protein	0.565699	1.02812	0.65467	0.600438	0.988877	3.32e-07
slr0383	Hypothetical	Hypothetical	hypothetical protein	-0.800228	-1.00828	-0.222398	-0.138709	-0.520011	1.02e-05
slr1998	Hypothetical	Hypothetical	hypothetical protein	-0.949133	-1.05154	0.0220611	0.0888125	-0.229644	0.0419462
sll0174	Hypothetical	Hypothetical	hypothetical protein	-0.840388	-1.05806	-0.0930249	-0.062207	-0.522989	0.000103902
slr1152	Hypothetical	Hypothetical	hypothetical protein	-0.893599	-1.05995	-1.4892	-0.236469	-0.00236152	0.000341628
slr7058	Hypothetical	Hypothetical	hypothetical protein	-0.913374	-1.06187	-0.120817	-0.205867	-0.727558	0.001715
slr0607	Hypothetical	Hypothetical	hypothetical protein	-0.816128	-1.06761	0.0286237	-0.233194	-0.610415	2.62e-06
sll0685	Hypothetical	Hypothetical	hypothetical protein	-0.965034	-1.10857	-0.508512	-0.572475	-0.550189	7.91e-06
slr0065	Hypothetical	Hypothetical	hypothetical protein	-0.889348	-1.11324	0.893874	0.678196	0.37421	2.94e-06
ssl7038	Hypothetical	Hypothetical	hypothetical protein	-0.950144	-1.12094	-0.787019	-0.581678	-0.461636	1.25e-06
sll1483	Hypothetical	Hypothetical	periplasmic protein, similar to transforming growth factor induced protein	-0.798282	-1.18373	0.537157	0.142851	-0.432016	3.8e-06
sll0497	Hypothetical	Hypothetical	hypothetical protein	-0.725914	-1.18649	-0.00654514	0.0589019	-0.440588	0.000129405
slr1215	Hypothetical	Hypothetical	hypothetical protein	-0.775011	-1.44109	-0.725831	-1.15735	-1.24338	6.12e-07
sll0185	Hypothetical	Hypothetical	hypothetical protein	-0.56938	-1.52977	0.258715	-1.51423	-1.42896	7.71e-06
slr0642	Hypothetical	Hypothetical	hypothetical protein	-0.66479	-1.56836	0.497354	0.214804	0.00546323	2.42e-05
ssl1633	Hypothetical	Hypothetical	high light-inducible polypeptide HliC, CAB/ELIP/HLIP superfamily	-0.990433	-1.68741	0.570382	0.10525	-0.146193	6.35e-07
sll0615	Hypothetical	Hypothetical	hypothetical protein	-0.355679	-1.82881	-0.528322	-0.739495	-1.01964	2.03e-06
ssl3446	Hypothetical	Hypothetical	hypothetical protein	0.504054	0.16224	1.81067	2.22099	0.993544	8.81e-08
slr7102	Hypothetical	Hypothetical	hypothetical protein	0.908304	0.760922	1.74244	1.26994	1.30466	4.87e-05
slr0399	Hypothetical	Hypothetical	chaperon-like protein for quinone binding in photosystem II	0.971581	-0.133291	1.51978	1.3278	0.801941	1.09e-05
sll1769	Hypothetical	Hypothetical	hypothetical protein	0.829281	0.334307	1.48727	1.53446	1.16255	6.06e-06
slr1260	Hypothetical	Hypothetical	hypothetical protein	0.140764	0.0678816	1.36323	0.655259	0.389431	7.19e-05
slr0270	Hypothetical	Hypothetical	hypothetical protein	0.942917	0.41064	1.34104	1.85007	1.11145	3.16e-08
slr0388	Hypothetical	Hypothetical	hypothetical protein	-0.390371	-0.218462	1.15621	0.718898	0.284388	0.000551668
slr0082	Hypothetical	Hypothetical	hypothetical protein	0.0258244	-0.343739	1.11748	1.1348	0.707291	0.000217289
ssr0349	Hypothetical	Hypothetical	hypothetical protein	0.266076	0.198834	1.1093	1.86045	0.529673	6.68e-06
sll0209	Hypothetical	Hypothetical	hypothetical protein	0.927567	0.945882	1.05214	0.723897	0.644974	4.23e-06
sll0382	Hypothetical	Hypothetical	hypothetical protein	-0.668861	-0.375334	-1.01904	0.092534	0.380866	6.5e-07
slr0680	Hypothetical	Hypothetical	hypothetical protein	0.0129989	0.160533	-1.05756	-0.0183383	0.0967593	0.00161516
slr1704	Hypothetical	Hypothetical	hypothetical protein	-0.689905	-0.763114	-1.08395	0.20448	0.064012	1.06e-05
ssr1375	Hypothetical	Hypothetical	hypothetical protein	0.447332	0.891025	-1.13379	-0.466224	-0.0654769	7.81e-07
sll1654	Hypothetical	Hypothetical	hypothetical protein	-0.462798	-0.219713	-1.14276	-0.360712	-0.303024	0.00447696
sll0381	Hypothetical	Hypothetical	hypothetical protein	-0.627518	-0.507547	-1.19989	-0.135311	-0.0675546	4.36e-07
slr7091	Hypothetical	Hypothetical	hypothetical protein	-0.833853	-0.573524	-1.28705	-0.450167	-0.621109	0.000307604
slr0888	Hypothetical	Hypothetical	hypothetical protein	-0.951418	-0.0149898	-1.37812	0.423288	0.243213	0.00106883
slr0144	Hypothetical	Hypothetical	hypothetical protein	-0.706222	-0.194647	-1.59492	0.18335	0.527285	0.000337303
slr1957	Hypothetical	Hypothetical	hypothetical protein	-0.876506	0.432744	-1.60988	-0.836483	-0.139325	0.001293
ssr2062	Hypothetical	Hypothetical	hypothetical protein	-0.763894	0.592721	-1.9362	-1.46191	-1.006	1.87e-06
slr0889	Hypothetical	Hypothetical	hypothetical protein	-0.166371	0.204676	-0.255177	1.2262	1.14123	1.07e-05
slr0146	Hypothetical	Hypothetical	hypothetical protein	0.248395	0.504232	-0.535963	1.06317	1.27277	8.99e-08
sll0549	Hypothetical	Hypothetical	hypothetical protein	-0.101239	-0.378343	0.410646	1.03271	0.541596	4.79e-05
ssr1155	Hypothetical	Hypothetical	hypothetical protein	-0.688868	-0.194579	-0.827093	-1.17343	-0.696908	1.06e-06
slr0011	Hypothetical	Hypothetical	possible Rubisco chaperonin	-0.182287	-0.948758	-0.527158	-1.57086	-1.52087	3.92e-08
slr0551	Hypothetical	Hypothetical	hypothetical protein	0.115638	0.772326	0.25408	0.984811	1.96987	7.15e-08
slr0552	Hypothetical	Hypothetical	hypothetical protein	0.767369	0.84807	0.608091	0.748803	1.6558	5.44e-08
slr1614	Hypothetical	Hypothetical	hypothetical protein	0.199093	0.376078	0.434145	0.764594	1.42677	3.43e-06
ssr3572	Hypothetical	Hypothetical	hypothetical protein	-0.533539	-0.131123	-0.365449	-0.0336677	1.42566	6.13e-08
ssr3571	Hypothetical	Hypothetical	hypothetical protein	-0.293788	0.0098452	-0.191886	-0.0293443	1.30576	4.71e-06
slr0076	Hypothetical	Hypothetical	hypothetical protein	0.521447	0.995591	0.557059	0.633815	1.29966	4.88e-07
ssl0294	Hypothetical	Hypothetical	hypothetical protein	0.387262	0.725559	0.331349	0.839718	1.15579	5.59e-06
sll0662	Hypothetical	Hypothetical	4Fe-4S type iron-sulfur protein	0.181886	0.684795	0.350581	0.723169	1.14201	4.44e-07
ssl1263	Hypothetical	Hypothetical	hypothetical protein	0.358925	0.915345	0.411707	0.847086	1.13367	3.72e-06
sll0898	Hypothetical	Hypothetical	hypothetical protein	0.436594	0.669427	0.649772	0.486122	1.11901	2.84e-05
smr0014	Hypothetical	Hypothetical	hypothetical protein	0.0914372	0.560765	0.567954	0.814148	1.09895	4.39e-06
slr0516	Hypothetical	Hypothetical	hypothetical protein	0.153184	0.630197	0.932967	0.890106	1.08968	1.16e-06
slr7076	Hypothetical	Hypothetical	hypothetical protein	0.502374	0.632286	0.0917278	0.499803	1.08921	7.98e-05
slr0147	Hypothetical	Hypothetical	hypothetical protein	0.0711997	0.539087	-0.211082	0.735467	1.08411	1.69e-07
slr1619	Hypothetical	Hypothetical	hypothetical protein	0.383775	0.333648	0.340794	0.519902	1.06341	1.26e-06
slr1613	Hypothetical	Hypothetical	hypothetical protein	-0.18025	0.0508176	0.205199	0.515302	1.03027	1.1e-05
slr1816	Hypothetical	Hypothetical	hypothetical protein	-0.108411	0.466124	0.089779	0.790289	1.01243	6.64e-06
slr1485	Unknown	Unknown	putative phosphatidylinositol phosphate kinase, salt-induced periplasmic protein	2.08512	3.9239	3.46275	3.85817	4.47331	9.48e-09
ssr2333	Unknown	Unknown	unknown protein	2.14292	3.77511	3.19092	3.85966	4.13023	2.38e-08
slr1484	Unknown	Unknown	unknown protein	1.73251	3.6034	2.88553	3.46871	3.76918	6.72e-08
slr0023	Unknown	Unknown	unknown protein	1.80804	1.3999	1.89562	1.20787	1.04528	0.00294843
sll0327	Unknown	Unknown	unknown protein	2.26461	2.48096	1.68631	0.990285	1.86706	1.28e-06
slr0514	Unknown	Unknown	unknown protein	1.36314	1.76947	1.46235	1.59057	1.75877	4.26e-08
sll0328	Unknown	Unknown	unknown protein	1.07599	1.28716	1.08942	0.530898	0.956871	1.01e-06
sll1942	Unknown	Unknown	unknown protein	1.2211	1.08909	0.976156	0.46527	0.391323	1.83e-05
slr1544	Unknown	Unknown	unknown protein	-1.19487	-1.75608	0.970753	-0.0464039	-0.730423	9.79e-07
slr1920	Unknown	Unknown	unknown protein	1.49944	0.80266	0.918598	0.625382	0.732612	1.74e-06
ssr7079	Unknown	Unknown	unknown protein	-1.15066	-1.082	0.687891	-0.151682	-0.601181	2.93e-06
sll0518	Unknown	Unknown	unknown protein	1.11895	0.643398	0.645128	0.0583725	0.179642	1.57e-05
slr1187	Unknown	Unknown	unknown protein	1.00214	1.01801	0.619794	0.134388	0.0404985	2.14e-06
sll1130	Unknown	Unknown	unknown protein	1.22186	1.06027	0.594279	0.314487	0.484031	9.54e-07
ssr3159	Unknown	Unknown	unknown protein	-1.2035	-1.20306	0.548046	0.0869511	-0.461899	1.36e-05
ssl2245	Unknown	Unknown	unknown protein	1.12867	0.927253	0.531549	0.27977	0.388347	1.92e-05
slr0572	Unknown	Unknown	unknown protein	-1.37092	-1.49622	0.493176	-0.0235624	-0.634449	4.2e-07
sll1241	Unknown	Unknown	unknown protein	-1.08653	-0.848416	0.474299	0.0639075	-0.223517	0.000472432
slr7061	Unknown	Unknown	unknown protein	-1.41289	-1.49358	0.390933	0.0846754	-0.590845	2.37e-05
slr1403	Unknown	Unknown	unknown protein	-1.08981	-1.18144	0.371134	0.0407815	-0.358964	2.08e-06
sll1951	Unknown	Unknown	unknown protein	1.0331	0.937895	0.36091	0.145998	-0.269405	5.65e-06
slr0302	Unknown	Unknown	unknown protein	-1.28291	-1.32595	0.358543	-0.0988651	-0.732626	1.14e-06
slr0727	Unknown	Unknown	unknown protein	-1.31635	-1.37364	0.335756	0.0133911	-0.418152	1.13e-05
sll0630	Unknown	Unknown	unknown protein	1.13723	0.854955	0.274255	-0.462462	-0.599606	1.58e-07
slr0699	Unknown	Unknown	unknown protein	-1.98276	-2.09385	0.258884	-0.247092	-0.901829	1.01e-07
sll0914	Unknown	Unknown	unknown protein	-1.1688	-1.12864	0.24611	-0.180485	-0.588612	4.45e-05
sll1217	Unknown	Unknown	unknown protein	-1.10296	-0.991032	0.227893	-0.258837	-0.492257	1.88e-05
ssl2384	Unknown	Unknown	unknown protein	2.06209	2.2203	0.171414	0.07133	0.847046	3.16e-05
ssl7045	Unknown	Unknown	unknown protein	-1.50944	-1.50961	0.152974	-0.128401	-0.975761	0.000188827
sll1830	Unknown	Unknown	unknown protein	1.08414	1.70394	0.0983899	0.697949	0.990349	5.31e-07
slr0868	Unknown	Unknown	unknown protein	-1.7678	-1.61921	0.0724351	0.0210897	-0.772997	0.00107612
sll0419	Unknown	Unknown	unknown protein	-1.37792	-1.27931	0.0574022	-0.0429754	-0.428639	4.55e-05
slr0793	Unknown	Unknown	cation efflux system protein involved in nickel and cobalt tolerance	-1.2835	-1.33288	0.039856	0.229261	-0.451675	1.27e-05
sll7062	Unknown	Unknown	unknown protein	-1.27971	-1.01515	0.0262623	-0.158181	0.169896	2.28e-06
ssr0680	Unknown	Unknown	unknown protein	-1.08828	-1.15775	0.0166236	0.111205	-0.612748	1.36e-05
sll1167	Unknown	Unknown	unknown protein	-1.19133	-1.1207	0.0106605	0.159446	-0.415066	1.63e-05
sll0447	Unknown	Unknown	unknown protein	-1.37905	-1.35555	0.00649045	-0.332608	-0.627841	1.53e-05
slr7011	Unknown	Unknown	unknown protein	-1.0895	-1.06591	0.00338275	0.33151	-0.0841308	7.23e-06
slr1855	Unknown	Unknown	unknown protein	1.39004	1.00606	-0.00110437	0.0688234	-0.109979	4.01e-07
sll0943	Unknown	Unknown	unknown protein	-1.95437	-2.01812	-0.0294337	-0.118265	-0.787137	0.000399476
sll1665	Unknown	Unknown	unknown protein	1.08004	0.918333	-0.0378872	-0.0631003	-0.239965	2.57e-07
sll0281	Unknown	Unknown	unknown protein	-1.83765	-1.96168	-0.0448824	-0.0397207	-0.812115	3.25e-06
sll1687	Unknown	Unknown	unknown protein	-1.14115	-0.731563	-0.0543843	-0.0254544	-0.0681238	3.78e-06
slr7010	Unknown	Unknown	unknown protein	-1.83517	-1.7139	-0.0846111	-0.286328	-0.786548	3.41e-06
ssr2912	Unknown	Unknown	unknown protein	-1.34534	-1.301	-0.102571	-0.547888	-0.922589	6.7e-05
sll0494	Unknown	Unknown	unknown protein	-1.65298	-1.33873	-0.107959	0.00864266	-0.253663	2.4e-06
slr1862	Unknown	Unknown	unknown protein	-1.08209	-1.10329	-0.112026	0.192361	-0.490633	0.000186989
ssl2420	Unknown	Unknown	unknown protein	-1.07511	-0.953242	-0.112229	-0.268083	-0.620636	0.00136204
slr7052	Unknown	Unknown	unknown protein	-2.23249	-2.14078	-0.11312	-0.0648413	-0.655175	8.5e-07
ssl1326	Unknown	Unknown	unknown protein	-2.21534	-2.40336	-0.115902	0.231033	-0.60021	1.53e-07
slr0103	Unknown	Unknown	unknown protein	-1.49212	-1.52578	-0.146027	-0.266173	-0.838344	0.000438182
sll1717	Unknown	Unknown	unknown protein	-2.78135	-2.85376	-0.14897	-0.276886	-1.12374	5.56e-06
sll0563	Unknown	Unknown	unknown protein	-1.00726	-0.883937	-0.221932	-0.0230783	-0.238677	3.9e-07
sll0722	Unknown	Unknown	unknown protein	-1.61408	-1.61572	-0.245491	0.0250935	-0.749223	7.52e-05
sll1163	Unknown	Unknown	unknown protein	-2.38761	-2.48447	-0.248584	-0.516014	-1.14186	9.23e-07
slr1475	Unknown	Unknown	unknown protein	-1.03315	-1.05192	-0.266643	0.0391283	-0.313131	1.46e-05
sll7085	Unknown	Unknown	unknown protein	-1.02023	-0.468836	-0.27361	-0.353689	-0.037623	2.73e-06
slr2111	Unknown	Unknown	unknown protein	-1.89927	-2.00744	-0.275066	-0.158033	-1.02802	1.6e-06
sll0267	Unknown	Unknown	unknown protein	-2.00805	-1.93459	-0.298131	-0.082866	-1.1214	9.78e-07
slr1852	Unknown	Unknown	unknown protein	1.33338	1.26606	-0.315659	-0.497003	-0.539213	8.41e-08
sll0243	Unknown	Unknown	unknown protein	-1.80481	-1.82298	-0.355004	-0.343516	-1.09061	1.29e-05
slr1773	Unknown	Unknown	unknown protein	-1.64812	-1.60617	-0.361573	-0.498864	-0.920825	1.24e-07
sll1630	Unknown	Unknown	unknown protein	-1.9651	-1.88771	-0.380027	-0.295988	-1.03109	5.94e-05
slr1398	Unknown	Unknown	unknown protein	-1.40084	-1.13735	-0.3985	-0.326936	-0.532729	0.000123034
sll0156	Unknown	Unknown	unknown protein	-1.20811	-1.01768	-0.456954	-0.372017	-0.430618	1.74e-05
slr0593	Unknown	Unknown	cAMP binding membrane protein	-1.31519	-1.34977	-0.480078	-0.0185393	-0.599393	1.76e-06
slr7099	Unknown	Unknown	unknown protein	-1.91054	-2.14801	-0.492412	-0.179033	-0.624114	3.48e-07
slr0489	Unknown	Unknown	unknown protein	-1.01598	-0.915502	-0.509783	-0.272805	-0.228702	1.87e-05
sll7087	Unknown	Unknown	unknown protein	-1.12201	-0.5654	-0.512654	-0.480896	-0.365757	7.75e-07
sll1761	Unknown	Unknown	unknown protein	-1.91073	-1.90554	-0.515604	-0.027409	-0.975379	1.24e-06
slr0272	Unknown	Unknown	unknown protein	-2.29982	-2.23396	-0.557877	0.215021	-0.850069	1.25e-05
slr1771	Unknown	Unknown	unknown protein	-2.0696	-1.96362	-0.607735	-0.380591	-1.00306	5.37e-05
sll0775	Unknown	Unknown	unknown protein	-1.50075	-1.44308	-0.628193	-0.326779	-0.828211	1.27e-05
sll7056	Unknown	Unknown	unknown protein	-1.94141	-2.09305	-0.652039	-0.347295	-1.19213	7.9e-08
slr1968	Unknown	Unknown	unknown protein	-2.22727	-2.23191	-0.657424	-0.500588	-1.42574	4.75e-07
slr2118	Unknown	Unknown	unknown protein	-1.89278	-1.97537	-0.663686	-0.297018	-0.519607	2.38e-05
slr7057	Unknown	Unknown	unknown protein	-1.30089	-1.60207	-0.778739	-0.886356	-1.00429	2.54e-06
sll1040	Unknown	Unknown	unknown protein	-2.18075	-2.39424	-0.884225	-0.0884981	-0.942811	3.54e-06
sll7086	Unknown	Unknown	unknown protein	-1.45733	-1.1027	-0.897896	-0.691399	-0.441084	1.49e-06
ssr2848	Unknown	Unknown	unknown protein	-1.7405	-2.53468	-0.932477	-0.701684	-1.28079	2.25e-07
ssl2501	Unknown	Unknown	unknown protein	-1.15167	-0.696884	-1.21023	-0.757062	-0.941169	1.02e-05
ssr0693	Unknown	Unknown	unknown protein	-1.08498	-0.754864	-1.3346	-1.09649	-0.905997	0.000140598
slr0226	Unknown	Unknown	unknown protein	-2.00339	-1.07664	-1.36571	-1.0244	-0.701641	8.91e-05
sll0266	Unknown	Unknown	unknown protein	-3.04806	-2.98629	-1.37293	-0.577949	-1.2309	9.92e-07
slr0006	Unknown	Unknown	unknown protein	-1.61105	-1.27617	-1.42526	-2.06799	-2.15227	2.78e-08
slr0587	Unknown	Unknown	unknown protein	-1.07471	-0.812841	-1.43567	-0.716647	0.211344	7.39e-05
slr1232	Unknown	Unknown	unknown protein	-1.66489	-1.09178	-1.52023	-1.12392	-1.03048	2.49e-05
slr1668	Unknown	Unknown	periplasmic protein, function unknown (target gene of sycrp1)	-2.52571	-1.50151	-1.63644	0.905451	0.550413	1.99e-05
slr0476	Unknown	Unknown	unknown protein	-1.22826	-1.14821	-1.78163	-2.66468	-2.38125	3.99e-08
ssr1038	Unknown	Unknown	unknown protein	-2.73273	-1.69943	-2.34209	-0.981385	-1.08299	5.81e-07
slr1667	Unknown	Unknown	hypothetical protein (target gene of sycrp1)	-5.75169	-2.55195	-2.68574	-0.084363	-0.206815	5.74e-06
slr0616	Unknown	Unknown	unknown protein	-3.56704	-3.56027	-3.15388	-3.50635	-3.39558	3.53e-06
sll1583	Unknown	Unknown	unknown protein	0.529699	1.024	-0.284838	0.5365	0.639482	0.00177799
slr0334	Unknown	Unknown	unknown protein	0.0853481	1.01647	-0.902855	-0.386428	-0.287727	1.24e-06
slr0708	Unknown	Unknown	periplasmic protein, function unknown	0.0592002	-1.0277	-1.36358	-1.02648	-1.10579	2.24e-06
ssl2502	Unknown	Unknown	unknown protein	-0.977782	-1.02974	-0.217935	-0.721848	-0.729384	1.67e-05
ssl7021	Unknown	Unknown	unknown protein	-0.959727	-1.04595	0.726637	0.228527	-0.249329	1.27e-06
slr0442	Unknown	Unknown	unknown protein	-0.708758	-1.05393	0.13306	-0.0525271	0.273194	6.47e-07
ssl3142	Unknown	Unknown	unknown protein	-0.842256	-1.23176	-0.292355	-0.571745	-0.37341	0.000781968
slr2016	Unknown	Unknown	type 4 pilin-like protein, essential for motility	-0.632462	-1.29172	-0.839408	-0.582901	-0.352166	2.91e-06
slr2018	Unknown	Unknown	unknown protein	-0.785087	-1.33106	-1.11128	-0.333442	-0.0992317	5.29e-08
slr2017	Unknown	Unknown	type 4 pilin-like protein, essential for motility	-0.668138	-1.40422	-0.945949	-0.51311	-0.231936	3.8e-07
slr2015	Unknown	Unknown	type 4 pilin-like protein, essential for motility	-0.892358	-1.48803	-1.18005	-0.852085	-0.70849	9.6e-08
sll1439	Unknown	Unknown	unknown protein	-0.324256	-0.561653	1.84247	0.76573	0.501336	4.41e-05
ssl2162	Unknown	Unknown	unknown protein	0.153904	-0.386057	1.30923	1.15946	0.831087	8.58e-05
slr0333	Unknown	Unknown	unknown protein	-0.26621	0.531892	-1.04949	-0.91121	-0.761661	3e-06
sll1086	Unknown	Unknown	unknown protein	-0.961157	-0.699127	-1.06654	-0.654452	-0.416116	9.12e-05
ssr2194	Unknown	Unknown	unknown protein	-0.734701	-0.594542	-1.07275	0.173529	0.00806768	2.37e-06
Norf1	Unknown	Unknown	nORF1	-0.760784	-0.154118	-1.25733	-0.130322	-0.0158254	0.000231629
sll1882	Unknown	Unknown	unknown protein	-0.968283	-0.293682	-1.40349	-0.95823	-0.515436	0.00041303
sll1009	Unknown	Unknown	unknown protein	0.373888	-0.412755	-1.55195	-1.56104	-1.58384	9.06e-09
slr1437	Unknown	Unknown	unknown protein	-0.343031	-0.553191	-1.76351	-1.42672	-1.12573	0.000285728
sll1862	Unknown	Unknown	unknown protein	-0.283202	0.235158	0.795262	3.57701	4.3589	3.45e-10
sll1863	Unknown	Unknown	unknown protein	-0.917966	-0.255108	0.585411	3.53221	4.50847	4.75e-10
ssl3769	Unknown	Unknown	unknown protein	0.0523908	-0.310886	0.516517	1.28685	0.634643	2.22e-07
sll0478	Unknown	Unknown	unknown protein	0.0517261	0.591045	0.980928	1.07097	0.942596	7.57e-06
slr1958	Unknown	Unknown	unknown protein	0.00412403	0.965017	-0.271901	1.01749	1.18164	4.08e-05
ssl0410	Unknown	Unknown	unknown protein	-0.458542	-0.572524	-0.85545	-1.1384	-0.925732	2.64e-05
sll7067	Unknown	Unknown	unknown protein	-0.1617	0.795504	-0.0230919	0.847012	1.32913	1.43e-06
slr1928	Unknown	Unknown	type 4 pilin-like protein	-0.545776	0.436974	-0.478241	0.642101	1.24086	0.000179149
slr0145	Unknown	Unknown	unknown protein	-0.125363	0.185396	-0.800154	0.883076	1.04487	2.84e-06
slr1618	Unknown	Unknown	unknown protein	0.383006	0.395838	0.318532	0.534454	1.04111	7.39e-07
slr1616	Unknown	Unknown	unknown protein	-0.190354	0.0282256	0.34701	0.502439	1.01164	0.000175099
Norf2	Unknown	Unknown	nORF2	0.0780337	0.114481	0.156878	0.358059	1.00649	5.02e-07
sll1239	Unknown	Unknown	unknown protein	-0.461723	0.685075	-0.536979	0.361034	1.00284	3.76e-05
slr0386	Unknown	Unknown	unknown protein	-0.165466	-0.689926	-0.713439	-0.795732	-1.13615	2.04e-05
